# Supplementary material for: 5-(4-Bromo­phen­yl)-2-(3,4-methyl­ene­dioxy­phen­yl)-3-methyl­sulfanyl-1-benzofuran
Source: Acta Crystallogr Sect E Struct Rep Online. 2009 Sep 26;65(Pt 10):o2530. doi: 10.1107/S1600536809038148 (PMC2970320; doi:10.1107/S1600536809038148)
Supplement: Supplementary file 1 [file e-65-o2530-sup1.cif]

##############################################################################
###                                                                        ###
###        Electronic paper (Acta Crystallographica Section E)             ###
###                                                                        ###
##############################################################################
#                                                                            #
# This CIF contains the data in a paper accepted for publication in Acta     #
# Crystallographica Section E. It conforms to the requirements of Notes      #
# for Authors for Section E, and has been peer reviewed under the auspices   #
# of the IUCr Commission on Journals.                                        #
#                                                                            #
# Full details of the Crystallographic Information File format               #
# are given in the paper "The Crystallographic Information File (CIF):       #
# a New Standard Archive File for Crystallography" by S. R. Hall, F. H.      #
# Allen and I. D. Brown [Acta Cryst. (1991), A47, 655-685].                  #
#                                                                            #
# The current version of the core CIF dictionary is obtainable from          #
# ftp://ftp.iucr.org/pub/cif_core.dic. The current version number is 2.4.    #
#                                                                            #
# Software is freely available for graphical display of the structure(s) in  #
# this CIF.  For information consult the CIF home page http://www.iucr.org/  #
# cif/home.html                                                              #
#                                                                            #
# This file may be used for bona fide research purposes within the           #
# scientific community so long as proper attribution is given to the journal # 
# article from which it was obtained.                                        #
#                                                                            #
##############################################################################
                                             
data_global
_audit_creation_method     'form.cif (version 2.0)'
_journal_data_validation_number     ?
_journal_date_recd_electronic     2009-09-04
_journal_date_accepted     2009-09-21
_journal_name_full     'Acta Crystallographica, Section E'
_journal_year     2009
_journal_volume     65
_journal_issue     10
_journal_page_first     o2530
_journal_page_last     o2530
_journal_paper_category     QO
_journal_coeditor_code     PB2008
_publ_contact_author_name     'Prof. Uk Lee'
_publ_contact_author_address
;
 Department of Chemistry, Pukyong National University, 599-1 Daeyeon 3-dong
 Nam-gu, Busan 608-737, Republic of Korea
;
_publ_contact_author_email     'uklee@pknu.ac.kr'
_publ_contact_author_fax     '+82-51-629-5583'
_publ_contact_author_phone     '+82-51-629-5596'
_publ_section_title
;
5-(4-Bromophenyl)-2-(3,4-methylenedioxyphenyl)-3-methylsulfanyl-1-benzofuran
;
loop_
    _publ_author_name
    _publ_author_address
    'Choi, Hong Dae'
;
 Department of Chemistry, Dongeui University, San 24 Kaya-dong Busanjin-gu,
 Busan 614-714, Republic of Korea
;
    'Seo, Pil Ja'
;
 Department of Chemistry, Dongeui University, San 24 Kaya-dong Busanjin-gu,
 Busan 614-714, Republic of Korea
;
    'Son, Byeng Wha'
;
 Department of Chemistry, Pukyong National University, 599-1 Daeyeon 3-dong
 Nam-gu, Busan 608-737, Republic of Korea
;
    'Lee, Uk'
;
 Department of Chemistry, Pukyong National University, 599-1 Daeyeon 3-dong
 Nam-gu, Busan 608-737, Republic of Korea
;
_publ_section_synopsis     .
data_I
_chemical_name_systematic
;
5-(4-Bromophenyl)-2-(3,4-methylenedioxyphenyl)-3-methylsulfanyl-1-
benzofuran
;
_chemical_name_common     ?
_chemical_formula_moiety     'C22 H15 Br O3 S'
_chemical_formula_sum     'C22 H15 Br O3 S'
_chemical_formula_iupac     'C22 H15 Br O3 S'
_chemical_formula_weight     439.31
_chemical_melting_point     ?
_symmetry_cell_setting     triclinic
_symmetry_space_group_name_H-M     'P -1'
_symmetry_space_group_name_Hall     '-P 1'
loop_
    _symmetry_equiv_pos_as_xyz
    'x, y, z'
    '-x, -y, -z'
_cell_length_a     12.3757(8)
_cell_length_b     16.0670(10)
_cell_length_c     19.5870(10)
_cell_angle_alpha     84.0780(10)
_cell_angle_beta     88.6573(9)
_cell_angle_gamma     68.0552(9)
_cell_volume     3592.7(4)
_cell_formula_units_Z     8
_cell_measurement_reflns_used     3903
_cell_measurement_theta_min     2.67
_cell_measurement_theta_max     22.51
_cell_measurement_temperature     173(2)
_exptl_crystal_description     'block'
_exptl_crystal_colour     'colorless'
_exptl_crystal_size_max     0.24
_exptl_crystal_size_mid     0.16
_exptl_crystal_size_min     0.12
_exptl_crystal_density_diffrn     1.624
_exptl_crystal_density_meas     ?
_exptl_crystal_density_method     'not measured'
_exptl_crystal_F_000     1776
_exptl_absorpt_coefficient_mu     2.425
_exptl_absorpt_correction_type     'multi-scan'
_exptl_absorpt_process_details     '(SADABS; Sheldrick, 2000)'
_exptl_absorpt_correction_T_min     0.5937
_exptl_absorpt_correction_T_max     0.7596
_exptl_special_details
;
;
_diffrn_ambient_temperature     173(2)
_diffrn_radiation_type     MoK\a
_diffrn_radiation_wavelength     0.71073
_diffrn_radiation_source     'fine-focus sealed tube'
_diffrn_radiation_monochromator     graphite
_diffrn_measurement_device_type     'Bruker SMART CCD'
_diffrn_measurement_method     '\f and \w'
_diffrn_detector_area_resol_mean     10.0
_diffrn_reflns_number     26887
_diffrn_reflns_av_R_equivalents     0.0943
_diffrn_reflns_av_sigmaI/netI     0.1489
_diffrn_reflns_theta_min     1.05
_diffrn_reflns_theta_max     25.00
_diffrn_reflns_theta_full     25.00
_diffrn_measured_fraction_theta_max     0.992
_diffrn_measured_fraction_theta_full     0.992
_diffrn_reflns_limit_h_min     -14
_diffrn_reflns_limit_h_max     14
_diffrn_reflns_limit_k_min     -19
_diffrn_reflns_limit_k_max     19
_diffrn_reflns_limit_l_min     -23
_diffrn_reflns_limit_l_max     23
_diffrn_standards_number     .
_diffrn_standards_interval_count     .
_diffrn_standards_interval_time     .
_diffrn_standards_decay_%     .
_refine_special_details
;
 Refinement of F^2^ against ALL reflections.  The weighted R-factor wR and
 goodness of fit S are based on F^2^, conventional R-factors R are based
 on F, with F set to zero for negative F^2^. The threshold expression of
 F^2^ > 2sigma(F^2^) is used only for calculating R-factors(gt) etc. and is
 not relevant to the choice of reflections for refinement.  R-factors based
 on F^2^ are statistically about twice as large as those based on F, and R-
 factors based on ALL data will be even larger.
;
_reflns_number_total     12562
_reflns_number_gt     6573
_reflns_threshold_expression     I>2\s(I)
_refine_ls_structure_factor_coef     Fsqd
_refine_ls_matrix_type     full
_refine_ls_R_factor_all     0.1468
_refine_ls_R_factor_gt     0.0612
_refine_ls_wR_factor_gt     0.1131
_refine_ls_wR_factor_ref     0.1495
_refine_ls_goodness_of_fit_ref     1.059
_refine_ls_restrained_S_all     1.059
_refine_ls_number_reflns     12562
_refine_ls_number_parameters     973
_refine_ls_number_restraints     0
_refine_ls_hydrogen_treatment     constr
_refine_ls_weighting_scheme     calc
_refine_ls_weighting_details
                     'calc w=1/[\s^2^(Fo^2^)+15.1547P] where P=(Fo^2^+2Fc^2^)/3'
_atom_sites_solution_hydrogens     difmap
_atom_sites_solution_primary     direct
_atom_sites_solution_secondary     difmap
_refine_ls_shift/su_max     ?
_refine_ls_shift/su_max_lt     0.001
_refine_ls_shift/su_mean     0.000
_refine_diff_density_max     0.528
_refine_diff_density_min     -0.728
_refine_ls_extinction_method     none
_refine_ls_extinction_coef     ?
loop_
    _atom_type_symbol
    _atom_type_description
    _atom_type_scat_dispersion_real
    _atom_type_scat_dispersion_imag
    _atom_type_scat_source
    'C' 'C' 0.0033 0.0016
                         'International Tables Vol C Tables 4.2.6.8 and 6.1.1.4'
    'H' 'H' 0.0000 0.0000
                         'International Tables Vol C Tables 4.2.6.8 and 6.1.1.4'
    'O' 'O' 0.0106 0.0060
                         'International Tables Vol C Tables 4.2.6.8 and 6.1.1.4'
    'S' 'S' 0.1246 0.1234
                         'International Tables Vol C Tables 4.2.6.8 and 6.1.1.4'
    'Br' 'Br' -0.2901 2.4595
                         'International Tables Vol C Tables 4.2.6.8 and 6.1.1.4'
_computing_data_collection     'SMART (Bruker, 2001)'
_computing_cell_refinement     'SAINT (Bruker, 2001)'
_computing_data_reduction     'SAINT (Bruker, 2001)'
_computing_structure_solution     'SHELXS97 (Sheldrick, 2008)'
_computing_structure_refinement     'SHELXL97 (Sheldrick, 2008)'
_computing_molecular_graphics
                      'ORTEP-3 (Farrugia, 1997) and DIAMOND (Brandenburg, 1998)'
_computing_publication_material     'SHELXL97 (Sheldrick, 2008)'
loop_
    _atom_site_type_symbol
    _atom_site_label
    _atom_site_fract_x
    _atom_site_fract_y
    _atom_site_fract_z
    _atom_site_U_iso_or_equiv
    _atom_site_adp_type
    _atom_site_calc_flag
    _atom_site_refinement_flags
    _atom_site_occupancy
    _atom_site_disorder_assembly
    _atom_site_disorder_group
    Br Br1 0.50384(8) 0.59231(7) -0.45348(5) 0.0387(3) Uani d . 1 . .
    Br Br2 0.98757(8) 0.61526(7) 0.94332(5) 0.0377(3) Uani d . 1 . .
    Br Br3 0.08943(8) 0.90050(7) 0.95449(5) 0.0389(3) Uani d . 1 . .
    Br Br4 0.42898(8) 0.09093(7) 1.43447(4) 0.0381(3) Uani d . 1 . .
    S S1 0.70263(18) 0.55819(14) 0.03947(11) 0.0276(5) Uani d . 1 . .
    O O1 0.3585(4) 0.6481(4) 0.0621(3) 0.0292(14) Uani d . 1 . .
    O O2 0.5119(5) 0.6257(4) 0.3701(3) 0.0353(15) Uani d . 1 . .
    O O3 0.6786(5) 0.5523(4) 0.3112(3) 0.0407(16) Uani d . 1 . .
    C C1 0.5504(7) 0.5988(5) 0.0350(4) 0.0208(19) Uani d . 1 . .
    C C2 0.4815(7) 0.6134(5) -0.0271(4) 0.023(2) Uani d . 1 . .
    C C3 0.5089(7) 0.6079(5) -0.0969(4) 0.025(2) Uani d . 1 . .
    H H3 0.5876 0.5893 -0.1111 0.030 Uiso calc R 1 . .
    C C4 0.4193(7) 0.6301(5) -0.1448(4) 0.025(2) Uani d . 1 . .
    C C5 0.3025(7) 0.6563(5) -0.1211(4) 0.029(2) Uani d . 1 . .
    H H5 0.2415 0.6683 -0.1538 0.035 Uiso calc R 1 . .
    C C6 0.2738(7) 0.6649(5) -0.0528(4) 0.029(2) Uani d . 1 . .
    H H6 0.1954 0.6845 -0.0379 0.035 Uiso calc R 1 . .
    C C7 0.3664(7) 0.6433(6) -0.0078(4) 0.029(2) Uani d . 1 . .
    C C8 0.4726(7) 0.6201(5) 0.0877(4) 0.027(2) Uani d . 1 . .
    C C9 0.4809(7) 0.6233(5) 0.1615(4) 0.024(2) Uani d . 1 . .
    C C10 0.5869(7) 0.5820(6) 0.1977(4) 0.027(2) Uani d . 1 . .
    H H10 0.6572 0.5514 0.1750 0.032 Uiso calc R 1 . .
    C C11 0.5854(7) 0.5875(6) 0.2657(5) 0.030(2) Uani d . 1 . .
    C C12 0.6349(7) 0.5768(7) 0.3773(5) 0.043(3) Uani d . 1 . .
    H H12A 0.6729 0.6148 0.3950 0.051 Uiso calc R 1 . .
    H H12B 0.6513 0.5221 0.4100 0.051 Uiso calc R 1 . .
    C C13 0.4852(7) 0.6319(5) 0.3001(4) 0.0230(19) Uani d . 1 . .
    C C14 0.3804(8) 0.6730(6) 0.2674(4) 0.032(2) Uani d . 1 . .
    H H14 0.3120 0.7044 0.2913 0.038 Uiso calc R 1 . .
    C C15 0.3779(7) 0.6670(6) 0.1973(4) 0.032(2) Uani d . 1 . .
    H H15 0.3056 0.6928 0.1729 0.039 Uiso calc R 1 . .
    C C16 0.4390(7) 0.6245(5) -0.2201(4) 0.0224(19) Uani d . 1 . .
    C C17 0.3524(7) 0.6734(6) -0.2691(4) 0.028(2) Uani d . 1 . .
    H H17 0.2794 0.7136 -0.2547 0.034 Uiso calc R 1 . .
    C C18 0.3712(7) 0.6640(6) -0.3376(5) 0.034(2) Uani d . 1 . .
    H H18 0.3101 0.6952 -0.3701 0.040 Uiso calc R 1 . .
    C C19 0.4777(7) 0.6098(6) -0.3593(4) 0.031(2) Uani d . 1 . .
    C C20 0.5679(7) 0.5649(5) -0.3125(4) 0.028(2) Uani d . 1 . .
    H H20 0.6430 0.5297 -0.3278 0.034 Uiso calc R 1 . .
    C C21 0.5474(7) 0.5717(5) -0.2431(4) 0.028(2) Uani d . 1 . .
    H H21 0.6086 0.5397 -0.2108 0.033 Uiso calc R 1 . .
    C C22 0.7251(7) 0.6617(6) 0.0456(5) 0.040(2) Uani d . 1 . .
    H H22A 0.8088 0.6491 0.0484 0.061 Uiso calc R 1 . .
    H H22B 0.6873 0.6886 0.0869 0.061 Uiso calc R 1 . .
    H H22C 0.6913 0.7038 0.0049 0.061 Uiso calc R 1 . .
    S S2 1.19277(18) 0.55578(15) 0.45491(11) 0.0297(5) Uani d . 1 . .
    O O4 0.8489(4) 0.6558(4) 0.4222(3) 0.0278(14) Uani d . 1 . .
    O O5 1.0111(5) 0.6096(4) 0.1168(3) 0.0326(15) Uani d . 1 . .
    O O6 1.1794(5) 0.5482(4) 0.1839(3) 0.0402(16) Uani d . 1 . .
    C C23 1.0399(7) 0.6017(5) 0.4537(4) 0.0224(19) Uani d . 1 . .
    C C24 0.9693(7) 0.6214(5) 0.5151(4) 0.0232(19) Uani d . 1 . .
    C C25 0.9937(7) 0.6146(5) 0.5844(4) 0.028(2) Uani d . 1 . .
    H H25 1.0722 0.5932 0.6004 0.034 Uiso calc R 1 . .
    C C26 0.9024(7) 0.6393(5) 0.6310(4) 0.0235(19) Uani d . 1 . .
    C C27 0.7873(7) 0.6691(6) 0.6048(4) 0.031(2) Uani d . 1 . .
    H H27 0.7250 0.6841 0.6362 0.037 Uiso calc R 1 . .
    C C28 0.7610(7) 0.6775(6) 0.5356(4) 0.032(2) Uani d . 1 . .
    H H28 0.6830 0.6988 0.5188 0.038 Uiso calc R 1 . .
    C C29 0.8547(7) 0.6531(5) 0.4927(4) 0.026(2) Uani d . 1 . .
    C C30 0.9640(7) 0.6234(5) 0.4002(4) 0.026(2) Uani d . 1 . .
    C C31 0.9733(7) 0.6229(5) 0.3258(4) 0.025(2) Uani d . 1 . .
    C C32 0.8737(7) 0.6596(6) 0.2840(5) 0.031(2) Uani d . 1 . .
    H H32 0.8002 0.6862 0.3048 0.038 Uiso calc R 1 . .
    C C33 0.8777(7) 0.6586(6) 0.2127(4) 0.028(2) Uani d . 1 . .
    H H33 0.8089 0.6830 0.1849 0.034 Uiso calc R 1 . .
    C C34 0.9845(7) 0.6211(5) 0.1851(4) 0.026(2) Uani d . 1 . .
    C C35 1.1354(7) 0.5715(7) 0.1157(5) 0.045(3) Uani d . 1 . .
    H H35A 1.1615 0.5171 0.0906 0.054 Uiso calc R 1 . .
    H H35B 1.1654 0.6157 0.0918 0.054 Uiso calc R 1 . .
    C C36 1.0832(7) 0.5839(5) 0.2255(4) 0.026(2) Uani d . 1 . .
    C C37 1.0819(7) 0.5830(5) 0.2946(4) 0.027(2) Uani d . 1 . .
    H H37 1.1518 0.5563 0.3212 0.032 Uiso calc R 1 . .
    C C38 0.9236(7) 0.6350(5) 0.7062(4) 0.0220(19) Uani d . 1 . .
    C C39 1.0321(7) 0.5840(6) 0.7365(4) 0.029(2) Uani d . 1 . .
    H H39 1.0943 0.5521 0.7083 0.034 Uiso calc R 1 . .
    C C40 1.0520(7) 0.5785(5) 0.8059(4) 0.029(2) Uani d . 1 . .
    H H40 1.1269 0.5432 0.8251 0.035 Uiso calc R 1 . .
    C C41 0.9627(7) 0.6243(5) 0.8475(4) 0.025(2) Uani d . 1 . .
    C C42 0.8536(7) 0.6781(6) 0.8188(4) 0.034(2) Uani d . 1 . .
    H H42 0.7920 0.7109 0.8469 0.041 Uiso calc R 1 . .
    C C43 0.8366(7) 0.6828(6) 0.7496(4) 0.032(2) Uani d . 1 . .
    H H43 0.7625 0.7202 0.7303 0.038 Uiso calc R 1 . .
    C C44 1.2242(8) 0.6572(6) 0.4457(6) 0.054(3) Uani d . 1 . .
    H H44A 1.3088 0.6412 0.4456 0.082 Uiso calc R 1 . .
    H H44B 1.1907 0.6928 0.4841 0.082 Uiso calc R 1 . .
    H H44C 1.1903 0.6928 0.4024 0.082 Uiso calc R 1 . .
    S S3 0.26939(18) 0.93222(15) 0.45490(11) 0.0268(5) Uani d . 1 . .
    O O7 -0.0074(4) 0.8653(3) 0.4399(3) 0.0220(13) Uani d . 1 . .
    O O8 0.1301(5) 0.8741(4) 0.1293(3) 0.0356(15) Uani d . 1 . .
    O O9 0.2265(5) 0.9503(4) 0.1814(3) 0.0399(16) Uani d . 1 . .
    C C45 0.1473(6) 0.9008(5) 0.4627(4) 0.0184(18) Uani d . 1 . .
    C C46 0.0944(7) 0.8877(5) 0.5277(4) 0.0205(19) Uani d . 1 . .
    C C47 0.1165(7) 0.8896(5) 0.5959(4) 0.024(2) Uani d . 1 . .
    H H47 0.1808 0.9036 0.6089 0.028 Uiso calc R 1 . .
    C C48 0.0439(6) 0.8710(5) 0.6462(4) 0.0199(18) Uani d . 1 . .
    C C49 -0.0528(6) 0.8520(5) 0.6248(4) 0.0212(19) Uani d . 1 . .
    H H49 -0.1038 0.8413 0.6585 0.025 Uiso calc R 1 . .
    C C50 -0.0743(7) 0.8485(5) 0.5572(4) 0.024(2) Uani d . 1 . .
    H H50 -0.1386 0.8348 0.5437 0.029 Uiso calc R 1 . .
    C C51 0.0002(7) 0.8655(5) 0.5095(4) 0.025(2) Uani d . 1 . .
    C C52 0.0862(6) 0.8874(5) 0.4125(4) 0.0212(19) Uani d . 1 . .
    C C53 0.0951(6) 0.8823(5) 0.3379(4) 0.0206(19) Uani d . 1 . .
    C C54 0.0372(7) 0.8371(5) 0.3053(4) 0.025(2) Uani d . 1 . .
    H H54 -0.0083 0.8100 0.3320 0.030 Uiso calc R 1 . .
    C C55 0.0443(7) 0.8308(6) 0.2350(4) 0.029(2) Uani d . 1 . .
    H H55 0.0041 0.8006 0.2131 0.034 Uiso calc R 1 . .
    C C56 0.1115(7) 0.8699(5) 0.1987(4) 0.024(2) Uani d . 1 . .
    C C57 0.2121(8) 0.9185(8) 0.1186(4) 0.050(3) Uani d . 1 . .
    H H57A 0.2878 0.8757 0.1040 0.060 Uiso calc R 1 . .
    H H57B 0.1825 0.9696 0.0823 0.060 Uiso calc R 1 . .
    C C58 0.1688(7) 0.9152(5) 0.2306(4) 0.0226(19) Uani d . 1 . .
    C C59 0.1631(7) 0.9225(5) 0.2981(4) 0.026(2) Uani d . 1 . .
    H H59 0.2035 0.9537 0.3187 0.031 Uiso calc R 1 . .
    C C60 0.0611(6) 0.8750(5) 0.7200(4) 0.0212(19) Uani d . 1 . .
    C C61 0.0161(7) 0.8278(5) 0.7701(4) 0.026(2) Uani d . 1 . .
    H H61 -0.0217 0.7905 0.7562 0.032 Uiso calc R 1 . .
    C C62 0.0257(8) 0.8349(6) 0.8384(4) 0.035(2) Uani d . 1 . .
    H H62 -0.0073 0.8039 0.8713 0.042 Uiso calc R 1 . .
    C C63 0.0827(7) 0.8866(6) 0.8599(4) 0.027(2) Uani d . 1 . .
    C C64 0.1315(7) 0.9312(6) 0.8122(4) 0.028(2) Uani d . 1 . .
    H H64 0.1726 0.9657 0.8269 0.034 Uiso calc R 1 . .
    C C65 0.1204(7) 0.9255(5) 0.7438(4) 0.026(2) Uani d . 1 . .
    H H65 0.1540 0.9567 0.7115 0.031 Uiso calc R 1 . .
    C C66 0.3844(7) 0.8217(6) 0.4697(5) 0.045(3) Uani d . 1 . .
    H H66A 0.4603 0.8278 0.4669 0.068 Uiso calc R 1 . .
    H H66B 0.3790 0.7838 0.4347 0.068 Uiso calc R 1 . .
    H H66C 0.3761 0.7937 0.5153 0.068 Uiso calc R 1 . .
    S S4 0.23241(18) 0.06678(15) 0.94641(11) 0.0272(5) Uani d . 1 . .
    O O10 0.5046(4) 0.1399(4) 0.9101(3) 0.0260(13) Uani d . 1 . .
    O O11 0.2639(5) 0.0615(4) 0.6721(3) 0.0390(16) Uani d . 1 . .
    O O12 0.3684(5) 0.1314(4) 0.6048(3) 0.0318(15) Uani d . 1 . .
    C C67 0.3528(6) 0.1008(5) 0.9437(4) 0.0207(19) Uani d . 1 . .
    C C68 0.4092(7) 0.1112(5) 1.0048(4) 0.024(2) Uani d . 1 . .
    C C69 0.3869(7) 0.1089(5) 1.0745(4) 0.0231(19) Uani d . 1 . .
    H H69 0.3228 0.0949 1.0920 0.028 Uiso calc R 1 . .
    C C70 0.4605(7) 0.1275(5) 1.1188(4) 0.0232(19) Uani d . 1 . .
    C C71 0.5530(7) 0.1510(5) 1.0910(4) 0.025(2) Uani d . 1 . .
    H H71 0.6023 0.1638 1.1212 0.030 Uiso calc R 1 . .
    C C72 0.5741(6) 0.1559(5) 1.0216(4) 0.027(2) Uani d . 1 . .
    H H72 0.6364 0.1718 1.0034 0.032 Uiso calc R 1 . .
    C C73 0.4992(6) 0.1362(5) 0.9795(4) 0.0209(19) Uani d . 1 . .
    C C74 0.4106(7) 0.1194(5) 0.8889(4) 0.024(2) Uani d . 1 . .
    C C75 0.4005(7) 0.1234(5) 0.8139(4) 0.0231(19) Uani d . 1 . .
    C C76 0.4619(7) 0.1663(6) 0.7723(4) 0.031(2) Uani d . 1 . .
    H H76 0.5087 0.1919 0.7934 0.037 Uiso calc R 1 . .
    C C77 0.4563(7) 0.1724(5) 0.7009(4) 0.029(2) Uani d . 1 . .
    H H77 0.4998 0.2001 0.6728 0.035 Uiso calc R 1 . .
    C C78 0.3859(7) 0.1370(5) 0.6735(4) 0.025(2) Uani d . 1 . .
    C C79 0.2758(8) 0.0978(7) 0.6031(4) 0.041(2) Uani d . 1 . .
    H H79A 0.2950 0.0502 0.5715 0.049 Uiso calc R 1 . .
    H H79B 0.2022 0.1471 0.5871 0.049 Uiso calc R 1 . .
    C C80 0.3247(7) 0.0941(5) 0.7139(4) 0.026(2) Uani d . 1 . .
    C C81 0.3293(7) 0.0861(5) 0.7832(4) 0.028(2) Uani d . 1 . .
    H H81 0.2864 0.0568 0.8101 0.033 Uiso calc R 1 . .
    C C82 0.4455(6) 0.1239(5) 1.1945(4) 0.0208(19) Uani d . 1 . .
    C C83 0.4896(7) 0.1713(6) 1.2348(4) 0.030(2) Uani d . 1 . .
    H H83 0.5261 0.2093 1.2129 0.036 Uiso calc R 1 . .
    C C84 0.4817(7) 0.1646(6) 1.3051(4) 0.033(2) Uani d . 1 . .
    H H84 0.5108 0.1983 1.3314 0.039 Uiso calc R 1 . .
    C C85 0.4309(7) 0.1082(6) 1.3366(4) 0.027(2) Uani d . 1 . .
    C C86 0.3821(7) 0.0630(5) 1.2990(4) 0.028(2) Uani d . 1 . .
    H H86 0.3441 0.0265 1.3214 0.034 Uiso calc R 1 . .
    C C87 0.3887(7) 0.0711(5) 1.2290(4) 0.026(2) Uani d . 1 . .
    H H87 0.3542 0.0404 1.2032 0.031 Uiso calc R 1 . .
    C C88 0.1155(7) 0.1741(6) 0.9358(5) 0.048(3) Uani d . 1 . .
    H H88A 0.0411 0.1655 0.9363 0.072 Uiso calc R 1 . .
    H H88B 0.1231 0.2065 0.8919 0.072 Uiso calc R 1 . .
    H H88C 0.1180 0.2092 0.9734 0.072 Uiso calc R 1 . .
loop_
    _atom_site_aniso_label
    _atom_site_aniso_U_11
    _atom_site_aniso_U_22
    _atom_site_aniso_U_33
    _atom_site_aniso_U_12
    _atom_site_aniso_U_13
    _atom_site_aniso_U_23
    Br1 0.0384(6) 0.0440(6) 0.0303(5) -0.0108(5) 0.0001(4) -0.0061(5)
    Br2 0.0373(6) 0.0498(6) 0.0261(5) -0.0166(5) 0.0002(4) -0.0027(5)
    Br3 0.0489(6) 0.0550(7) 0.0248(5) -0.0313(5) 0.0044(5) -0.0127(5)
    Br4 0.0449(6) 0.0502(6) 0.0241(5) -0.0239(5) -0.0008(4) -0.0008(4)
    S1 0.0227(12) 0.0264(13) 0.0307(13) -0.0048(10) 0.0014(10) -0.0068(10)
    O1 0.023(3) 0.042(4) 0.028(3) -0.018(3) 0.003(3) -0.006(3)
    O2 0.037(4) 0.046(4) 0.025(3) -0.017(3) 0.002(3) -0.007(3)
    O3 0.034(4) 0.061(5) 0.028(4) -0.018(3) 0.000(3) -0.003(3)
    C1 0.024(5) 0.016(4) 0.026(5) -0.010(4) -0.001(4) -0.004(4)
    C2 0.030(5) 0.014(5) 0.026(5) -0.007(4) 0.004(4) -0.007(4)
    C3 0.023(5) 0.015(5) 0.032(5) -0.001(4) 0.006(4) -0.006(4)
    C4 0.026(5) 0.020(5) 0.030(5) -0.009(4) 0.003(4) -0.004(4)
    C5 0.024(5) 0.030(5) 0.036(6) -0.012(4) 0.000(4) -0.008(4)
    C6 0.017(5) 0.028(5) 0.045(6) -0.010(4) 0.000(4) -0.008(4)
    C7 0.015(5) 0.035(5) 0.039(6) -0.010(4) 0.009(4) -0.016(4)
    C8 0.019(5) 0.027(5) 0.037(6) -0.010(4) -0.004(4) -0.009(4)
    C9 0.025(5) 0.021(5) 0.027(5) -0.008(4) 0.000(4) -0.003(4)
    C10 0.021(5) 0.033(5) 0.030(5) -0.013(4) 0.010(4) -0.011(4)
    C11 0.022(5) 0.026(5) 0.043(6) -0.012(4) -0.005(4) -0.002(4)
    C12 0.028(5) 0.067(7) 0.034(6) -0.021(5) 0.001(5) -0.004(5)
    C13 0.026(5) 0.022(5) 0.023(5) -0.010(4) 0.001(4) -0.004(4)
    C14 0.035(5) 0.038(6) 0.026(5) -0.016(5) 0.008(4) -0.009(4)
    C15 0.029(5) 0.028(5) 0.036(6) -0.007(4) 0.000(4) -0.005(4)
    C16 0.023(5) 0.019(5) 0.030(5) -0.013(4) -0.002(4) -0.005(4)
    C17 0.024(5) 0.031(5) 0.028(5) -0.006(4) -0.005(4) -0.007(4)
    C18 0.030(5) 0.032(6) 0.034(6) -0.006(4) -0.001(4) -0.007(4)
    C19 0.031(5) 0.027(5) 0.034(5) -0.010(4) 0.003(4) -0.005(4)
    C20 0.023(5) 0.027(5) 0.036(5) -0.011(4) 0.008(4) -0.006(4)
    C21 0.024(5) 0.029(5) 0.026(5) -0.005(4) -0.007(4) 0.002(4)
    C22 0.029(5) 0.040(6) 0.065(7) -0.025(5) 0.008(5) -0.016(5)
    S2 0.0232(12) 0.0299(13) 0.0319(13) -0.0052(10) -0.0029(10) -0.0023(10)
    O4 0.019(3) 0.039(4) 0.030(3) -0.016(3) 0.005(3) -0.007(3)
    O5 0.025(3) 0.039(4) 0.026(3) -0.004(3) 0.001(3) -0.001(3)
    O6 0.025(3) 0.056(4) 0.027(4) 0.000(3) 0.000(3) -0.010(3)
    C23 0.022(5) 0.021(5) 0.026(5) -0.009(4) -0.005(4) -0.004(4)
    C24 0.028(5) 0.021(5) 0.024(5) -0.011(4) 0.001(4) -0.007(4)
    C25 0.019(5) 0.025(5) 0.045(6) -0.013(4) -0.002(4) -0.001(4)
    C26 0.029(5) 0.010(4) 0.031(5) -0.007(4) 0.003(4) -0.003(4)
    C27 0.026(5) 0.045(6) 0.029(5) -0.020(4) 0.003(4) -0.009(4)
    C28 0.018(5) 0.048(6) 0.035(6) -0.020(4) 0.006(4) -0.006(5)
    C29 0.031(5) 0.027(5) 0.024(5) -0.017(4) -0.001(4) -0.003(4)
    C30 0.028(5) 0.021(5) 0.031(5) -0.010(4) 0.008(4) -0.008(4)
    C31 0.027(5) 0.019(5) 0.029(5) -0.009(4) 0.002(4) 0.000(4)
    C32 0.018(5) 0.030(5) 0.043(6) -0.006(4) 0.001(4) -0.001(4)
    C33 0.016(5) 0.040(6) 0.024(5) -0.005(4) -0.007(4) 0.001(4)
    C34 0.030(5) 0.030(5) 0.016(5) -0.009(4) -0.001(4) -0.008(4)
    C35 0.028(5) 0.069(7) 0.035(6) -0.014(5) 0.008(5) -0.006(5)
    C36 0.022(5) 0.026(5) 0.026(5) -0.005(4) 0.001(4) 0.001(4)
    C37 0.018(5) 0.028(5) 0.031(5) -0.004(4) -0.005(4) -0.004(4)
    C38 0.029(5) 0.020(5) 0.021(5) -0.015(4) -0.005(4) 0.004(4)
    C39 0.038(5) 0.028(5) 0.024(5) -0.014(4) 0.008(4) -0.008(4)
    C40 0.024(5) 0.026(5) 0.034(5) -0.007(4) -0.004(4) 0.004(4)
    C41 0.028(5) 0.024(5) 0.029(5) -0.014(4) 0.007(4) -0.005(4)
    C42 0.028(5) 0.037(6) 0.032(6) -0.007(4) 0.002(4) -0.001(4)
    C43 0.022(5) 0.039(6) 0.029(5) -0.007(4) -0.002(4) 0.004(4)
    C44 0.030(6) 0.042(7) 0.092(9) -0.017(5) -0.017(6) 0.011(6)
    S3 0.0297(12) 0.0319(13) 0.0274(12) -0.0214(11) 0.0014(10) -0.0031(10)
    O7 0.017(3) 0.031(3) 0.020(3) -0.013(3) 0.000(2) -0.001(3)
    O8 0.040(4) 0.056(4) 0.018(3) -0.024(3) 0.010(3) -0.012(3)
    O9 0.048(4) 0.065(5) 0.023(3) -0.039(4) 0.006(3) -0.008(3)
    C45 0.022(4) 0.017(4) 0.017(4) -0.009(4) 0.001(4) -0.002(3)
    C46 0.021(5) 0.018(5) 0.023(5) -0.008(4) -0.004(4) -0.002(4)
    C47 0.017(4) 0.023(5) 0.034(5) -0.011(4) -0.001(4) -0.008(4)
    C48 0.019(4) 0.013(4) 0.028(5) -0.005(4) -0.003(4) 0.000(4)
    C49 0.016(4) 0.022(5) 0.030(5) -0.013(4) 0.005(4) 0.001(4)
    C50 0.021(5) 0.032(5) 0.025(5) -0.016(4) 0.002(4) -0.005(4)
    C51 0.021(5) 0.028(5) 0.021(5) -0.005(4) 0.003(4) -0.004(4)
    C52 0.016(4) 0.017(5) 0.028(5) -0.005(4) 0.011(4) 0.005(4)
    C53 0.020(4) 0.021(5) 0.023(5) -0.009(4) 0.004(4) -0.005(4)
    C54 0.023(5) 0.030(5) 0.028(5) -0.016(4) 0.001(4) -0.005(4)
    C55 0.031(5) 0.031(5) 0.029(5) -0.016(4) -0.004(4) -0.006(4)
    C56 0.031(5) 0.021(5) 0.019(5) -0.008(4) -0.001(4) -0.002(4)
    C57 0.045(6) 0.097(9) 0.022(5) -0.040(6) 0.016(5) -0.019(5)
    C58 0.023(5) 0.027(5) 0.020(5) -0.012(4) 0.000(4) -0.001(4)
    C59 0.021(5) 0.031(5) 0.027(5) -0.011(4) -0.004(4) -0.004(4)
    C60 0.019(4) 0.015(5) 0.029(5) -0.007(4) 0.006(4) 0.001(4)
    C61 0.027(5) 0.034(5) 0.028(5) -0.022(4) -0.005(4) -0.004(4)
    C62 0.049(6) 0.042(6) 0.025(5) -0.031(5) -0.002(5) 0.005(4)
    C63 0.034(5) 0.030(5) 0.020(5) -0.015(4) -0.001(4) -0.007(4)
    C64 0.028(5) 0.036(6) 0.028(5) -0.020(4) -0.005(4) -0.004(4)
    C65 0.027(5) 0.028(5) 0.028(5) -0.016(4) 0.006(4) -0.005(4)
    C66 0.017(5) 0.044(6) 0.076(8) -0.012(5) 0.008(5) -0.013(5)
    S4 0.0304(12) 0.0308(13) 0.0290(12) -0.0212(11) 0.0007(10) -0.0028(10)
    O10 0.028(3) 0.033(4) 0.025(3) -0.019(3) 0.004(3) -0.009(3)
    O11 0.049(4) 0.061(5) 0.022(3) -0.038(4) -0.003(3) -0.002(3)
    O12 0.034(4) 0.051(4) 0.018(3) -0.026(3) -0.001(3) -0.003(3)
    C67 0.020(4) 0.018(5) 0.021(5) -0.004(4) -0.004(4) -0.003(4)
    C68 0.021(5) 0.016(5) 0.034(5) -0.006(4) 0.003(4) 0.001(4)
    C69 0.021(5) 0.016(5) 0.031(5) -0.006(4) 0.004(4) 0.000(4)
    C70 0.026(5) 0.016(5) 0.026(5) -0.006(4) -0.006(4) -0.001(4)
    C71 0.026(5) 0.025(5) 0.031(5) -0.014(4) 0.002(4) -0.013(4)
    C72 0.012(4) 0.034(5) 0.037(5) -0.010(4) 0.005(4) -0.004(4)
    C73 0.016(4) 0.024(5) 0.023(5) -0.007(4) -0.004(4) -0.001(4)
    C74 0.017(4) 0.028(5) 0.032(5) -0.012(4) -0.003(4) -0.005(4)
    C75 0.022(5) 0.022(5) 0.026(5) -0.010(4) 0.000(4) -0.004(4)
    C76 0.033(5) 0.030(5) 0.034(5) -0.017(4) 0.007(4) -0.010(4)
    C77 0.040(5) 0.032(5) 0.027(5) -0.026(5) 0.011(4) -0.006(4)
    C78 0.024(5) 0.030(5) 0.021(5) -0.010(4) 0.005(4) -0.007(4)
    C79 0.044(6) 0.068(7) 0.027(5) -0.036(6) 0.002(5) -0.010(5)
    C80 0.024(5) 0.021(5) 0.035(5) -0.011(4) 0.001(4) -0.009(4)
    C81 0.022(5) 0.030(5) 0.033(5) -0.011(4) -0.002(4) -0.006(4)
    C82 0.018(4) 0.016(5) 0.027(5) -0.004(4) -0.004(4) -0.004(4)
    C83 0.040(5) 0.028(5) 0.025(5) -0.016(4) 0.004(4) -0.005(4)
    C84 0.046(6) 0.032(6) 0.032(5) -0.029(5) 0.001(4) -0.003(4)
    C85 0.033(5) 0.030(5) 0.024(5) -0.019(4) 0.002(4) -0.001(4)
    C86 0.034(5) 0.026(5) 0.028(5) -0.017(4) 0.001(4) 0.003(4)
    C87 0.033(5) 0.019(5) 0.026(5) -0.009(4) -0.002(4) -0.006(4)
    C88 0.023(5) 0.040(6) 0.078(8) -0.011(5) -0.016(5) 0.008(6)
_geom_special_details
;
 All esds (except the esd in the dihedral angle between two l.s. planes)
 are estimated using the full covariance matrix.  The cell esds are taken
 into account individually in the estimation of esds in distances, angles
 and torsion angles; correlations between esds in cell parameters are only
 used when they are defined by crystal symmetry.  An approximate (isotropic)
 treatment of cell esds is used for estimating esds involving l.s. planes.
;
loop_
    _geom_bond_atom_site_label_1
    _geom_bond_atom_site_label_2
    _geom_bond_site_symmetry_2
    _geom_bond_distance
    _geom_bond_publ_flag
    Br1 C19 . 1.897(9) ?
    Br2 C41 . 1.890(8) ?
    Br3 C63 . 1.895(8) ?
    Br4 C85 . 1.909(8) ?
    S1 C1 . 1.749(8) ?
    S1 C22 . 1.802(8) ?
    O1 C7 . 1.378(9) ?
    O1 C8 . 1.399(9) ?
    O2 C13 . 1.403(9) ?
    O2 C12 . 1.431(9) ?
    O3 C11 . 1.379(9) ?
    O3 C12 . 1.428(10) ?
    C1 C8 . 1.376(10) ?
    C1 C2 . 1.450(10) ?
    C2 C7 . 1.379(10) ?
    C2 C3 . 1.405(11) ?
    C3 C4 . 1.386(11) ?
    C3 H3 . 0.9500 ?
    C4 C5 . 1.427(10) ?
    C4 C16 . 1.496(11) ?
    C5 C6 . 1.383(11) ?
    C5 H5 . 0.9500 ?
    C6 C7 . 1.378(11) ?
    C6 H6 . 0.9500 ?
    C8 C9 . 1.458(11) ?
    C9 C10 . 1.400(11) ?
    C9 C15 . 1.414(11) ?
    C10 C11 . 1.343(11) ?
    C10 H10 . 0.9500 ?
    C11 C13 . 1.379(11) ?
    C12 H12A . 0.9900 ?
    C12 H12B . 0.9900 ?
    C13 C14 . 1.357(11) ?
    C14 C15 . 1.388(11) ?
    C14 H14 . 0.9500 ?
    C15 H15 . 0.9500 ?
    C16 C21 . 1.387(10) ?
    C16 C17 . 1.396(10) ?
    C17 C18 . 1.371(11) ?
    C17 H17 . 0.9500 ?
    C18 C19 . 1.366(11) ?
    C18 H18 . 0.9500 ?
    C19 C20 . 1.384(11) ?
    C20 C21 . 1.385(11) ?
    C20 H20 . 0.9500 ?
    C21 H21 . 0.9500 ?
    C22 H22A . 0.9800 ?
    C22 H22B . 0.9800 ?
    C22 H22C . 0.9800 ?
    S2 C23 . 1.755(8) ?
    S2 C44 . 1.803(9) ?
    O4 C29 . 1.379(9) ?
    O4 C30 . 1.396(9) ?
    O5 C34 . 1.385(9) ?
    O5 C35 . 1.428(9) ?
    O6 C36 . 1.396(9) ?
    O6 C35 . 1.414(10) ?
    C23 C30 . 1.351(11) ?
    C23 C24 . 1.461(10) ?
    C24 C25 . 1.382(11) ?
    C24 C29 . 1.381(11) ?
    C25 C26 . 1.398(10) ?
    C25 H25 . 0.9500 ?
    C26 C27 . 1.413(11) ?
    C26 C38 . 1.493(11) ?
    C27 C28 . 1.382(11) ?
    C27 H27 . 0.9500 ?
    C28 C29 . 1.373(10) ?
    C28 H28 . 0.9500 ?
    C30 C31 . 1.460(11) ?
    C31 C32 . 1.394(11) ?
    C31 C37 . 1.410(10) ?
    C32 C33 . 1.398(11) ?
    C32 H32 . 0.9500 ?
    C33 C34 . 1.357(10) ?
    C33 H33 . 0.9500 ?
    C34 C36 . 1.370(10) ?
    C35 H35A . 0.9900 ?
    C35 H35B . 0.9900 ?
    C36 C37 . 1.351(11) ?
    C37 H37 . 0.9500 ?
    C38 C43 . 1.395(11) ?
    C38 C39 . 1.394(11) ?
    C39 C40 . 1.376(11) ?
    C39 H39 . 0.9500 ?
    C40 C41 . 1.379(11) ?
    C40 H40 . 0.9500 ?
    C41 C42 . 1.397(11) ?
    C42 C43 . 1.365(11) ?
    C42 H42 . 0.9500 ?
    C43 H43 . 0.9500 ?
    C44 H44A . 0.9800 ?
    C44 H44B . 0.9800 ?
    C44 H44C . 0.9800 ?
    S3 C45 . 1.763(8) ?
    S3 C66 . 1.813(9) ?
    O7 C51 . 1.370(9) ?
    O7 C52 . 1.412(8) ?
    O8 C56 . 1.373(9) ?
    O8 C57 . 1.443(10) ?
    O9 C58 . 1.383(9) ?
    O9 C57 . 1.419(10) ?
    C45 C52 . 1.337(10) ?
    C45 C46 . 1.450(10) ?
    C46 C47 . 1.376(10) ?
    C46 C51 . 1.403(10) ?
    C47 C48 . 1.401(10) ?
    C47 H47 . 0.9500 ?
    C48 C49 . 1.423(10) ?
    C48 C60 . 1.477(11) ?
    C49 C50 . 1.367(10) ?
    C49 H49 . 0.9500 ?
    C50 C51 . 1.377(10) ?
    C50 H50 . 0.9500 ?
    C52 C53 . 1.471(10) ?
    C53 C54 . 1.396(10) ?
    C53 C59 . 1.417(10) ?
    C54 C55 . 1.389(11) ?
    C54 H54 . 0.9500 ?
    C55 C56 . 1.363(11) ?
    C55 H55 . 0.9500 ?
    C56 C58 . 1.386(10) ?
    C57 H57A . 0.9900 ?
    C57 H57B . 0.9900 ?
    C58 C59 . 1.337(10) ?
    C59 H59 . 0.9500 ?
    C60 C65 . 1.398(10) ?
    C60 C61 . 1.409(10) ?
    C61 C62 . 1.366(11) ?
    C61 H61 . 0.9500 ?
    C62 C63 . 1.374(11) ?
    C62 H62 . 0.9500 ?
    C63 C64 . 1.383(11) ?
    C64 C65 . 1.365(11) ?
    C64 H64 . 0.9500 ?
    C65 H65 . 0.9500 ?
    C66 H66A . 0.9800 ?
    C66 H66B . 0.9800 ?
    C66 H66C . 0.9800 ?
    S4 C67 . 1.766(8) ?
    S4 C88 . 1.785(9) ?
    O10 C73 . 1.356(9) ?
    O10 C74 . 1.403(8) ?
    O11 C80 . 1.386(9) ?
    O11 C79 . 1.443(9) ?
    O12 C78 . 1.385(9) ?
    O12 C79 . 1.439(9) ?
    C67 C74 . 1.346(10) ?
    C67 C68 . 1.455(11) ?
    C68 C69 . 1.387(11) ?
    C68 C73 . 1.383(10) ?
    C69 C70 . 1.402(10) ?
    C69 H69 . 0.9500 ?
    C70 C71 . 1.414(10) ?
    C70 C82 . 1.489(11) ?
    C71 C72 . 1.377(11) ?
    C71 H71 . 0.9500 ?
    C72 C73 . 1.396(10) ?
    C72 H72 . 0.9500 ?
    C74 C75 . 1.470(11) ?
    C75 C76 . 1.401(11) ?
    C75 C81 . 1.410(10) ?
    C76 C77 . 1.394(11) ?
    C76 H76 . 0.9500 ?
    C77 C78 . 1.351(10) ?
    C77 H77 . 0.9500 ?
    C78 C80 . 1.387(11) ?
    C79 H79A . 0.9900 ?
    C79 H79B . 0.9900 ?
    C80 C81 . 1.351(11) ?
    C81 H81 . 0.9500 ?
    C82 C87 . 1.405(10) ?
    C82 C83 . 1.398(10) ?
    C83 C84 . 1.375(11) ?
    C83 H83 . 0.9500 ?
    C84 C85 . 1.374(11) ?
    C84 H84 . 0.9500 ?
    C85 C86 . 1.377(10) ?
    C86 C87 . 1.366(11) ?
    C86 H86 . 0.9500 ?
    C87 H87 . 0.9500 ?
    C88 H88A . 0.9800 ?
    C88 H88B . 0.9800 ?
    C88 H88C . 0.9800 ?
loop_
    _geom_angle_atom_site_label_1
    _geom_angle_atom_site_label_2
    _geom_angle_atom_site_label_3
    _geom_angle_site_symmetry_1
    _geom_angle_site_symmetry_3
    _geom_angle
    _geom_angle_publ_flag
    C1 S1 C22 . . 100.3(4) ?
    C7 O1 C8 . . 106.8(6) ?
    C13 O2 C12 . . 106.1(6) ?
    C11 O3 C12 . . 107.0(6) ?
    C8 C1 C2 . . 106.3(7) ?
    C8 C1 S1 . . 128.4(6) ?
    C2 C1 S1 . . 125.3(6) ?
    C7 C2 C3 . . 119.6(8) ?
    C7 C2 C1 . . 106.6(7) ?
    C3 C2 C1 . . 133.7(8) ?
    C4 C3 C2 . . 119.0(7) ?
    C4 C3 H3 . . 120.5 ?
    C2 C3 H3 . . 120.5 ?
    C3 C4 C5 . . 118.6(7) ?
    C3 C4 C16 . . 123.3(7) ?
    C5 C4 C16 . . 118.1(7) ?
    C6 C5 C4 . . 123.0(8) ?
    C6 C5 H5 . . 118.5 ?
    C4 C5 H5 . . 118.5 ?
    C7 C6 C5 . . 115.6(8) ?
    C7 C6 H6 . . 122.2 ?
    C5 C6 H6 . . 122.2 ?
    C6 C7 O1 . . 125.7(7) ?
    C6 C7 C2 . . 124.0(8) ?
    O1 C7 C2 . . 110.3(7) ?
    C1 C8 O1 . . 110.0(7) ?
    C1 C8 C9 . . 135.6(7) ?
    O1 C8 C9 . . 114.3(7) ?
    C10 C9 C15 . . 119.6(7) ?
    C10 C9 C8 . . 121.7(7) ?
    C15 C9 C8 . . 118.7(7) ?
    C11 C10 C9 . . 117.3(8) ?
    C11 C10 H10 . . 121.3 ?
    C9 C10 H10 . . 121.3 ?
    C10 C11 C13 . . 122.9(8) ?
    C10 C11 O3 . . 127.3(8) ?
    C13 C11 O3 . . 109.8(7) ?
    O3 C12 O2 . . 107.8(7) ?
    O3 C12 H12A . . 110.2 ?
    O2 C12 H12A . . 110.2 ?
    O3 C12 H12B . . 110.2 ?
    O2 C12 H12B . . 110.2 ?
    H12A C12 H12B . . 108.5 ?
    C14 C13 C11 . . 122.0(8) ?
    C14 C13 O2 . . 128.7(7) ?
    C11 C13 O2 . . 109.3(7) ?
    C13 C14 C15 . . 116.9(8) ?
    C13 C14 H14 . . 121.6 ?
    C15 C14 H14 . . 121.6 ?
    C14 C15 C9 . . 121.3(8) ?
    C14 C15 H15 . . 119.4 ?
    C9 C15 H15 . . 119.4 ?
    C21 C16 C17 . . 118.1(8) ?
    C21 C16 C4 . . 119.8(7) ?
    C17 C16 C4 . . 122.1(7) ?
    C18 C17 C16 . . 120.8(8) ?
    C18 C17 H17 . . 119.6 ?
    C16 C17 H17 . . 119.6 ?
    C17 C18 C19 . . 120.2(8) ?
    C17 C18 H18 . . 119.9 ?
    C19 C18 H18 . . 119.9 ?
    C18 C19 C20 . . 120.4(8) ?
    C18 C19 Br1 . . 120.8(7) ?
    C20 C19 Br1 . . 118.7(6) ?
    C21 C20 C19 . . 119.3(8) ?
    C21 C20 H20 . . 120.4 ?
    C19 C20 H20 . . 120.4 ?
    C20 C21 C16 . . 121.0(8) ?
    C20 C21 H21 . . 119.5 ?
    C16 C21 H21 . . 119.5 ?
    S1 C22 H22A . . 109.5 ?
    S1 C22 H22B . . 109.5 ?
    H22A C22 H22B . . 109.5 ?
    S1 C22 H22C . . 109.5 ?
    H22A C22 H22C . . 109.5 ?
    H22B C22 H22C . . 109.5 ?
    C23 S2 C44 . . 100.7(4) ?
    C29 O4 C30 . . 106.1(6) ?
    C34 O5 C35 . . 104.7(6) ?
    C36 O6 C35 . . 105.6(6) ?
    C30 C23 C24 . . 106.2(7) ?
    C30 C23 S2 . . 129.9(6) ?
    C24 C23 S2 . . 123.9(6) ?
    C25 C24 C29 . . 119.4(8) ?
    C25 C24 C23 . . 134.7(8) ?
    C29 C24 C23 . . 106.0(7) ?
    C24 C25 C26 . . 119.8(8) ?
    C24 C25 H25 . . 120.1 ?
    C26 C25 H25 . . 120.1 ?
    C25 C26 C27 . . 117.9(8) ?
    C25 C26 C38 . . 122.1(7) ?
    C27 C26 C38 . . 120.0(7) ?
    C28 C27 C26 . . 123.2(8) ?
    C28 C27 H27 . . 118.4 ?
    C26 C27 H27 . . 118.4 ?
    C27 C28 C29 . . 115.9(8) ?
    C27 C28 H28 . . 122.1 ?
    C29 C28 H28 . . 122.1 ?
    O4 C29 C28 . . 125.7(7) ?
    O4 C29 C24 . . 110.5(7) ?
    C28 C29 C24 . . 123.8(8) ?
    C23 C30 O4 . . 111.3(7) ?
    C23 C30 C31 . . 135.6(8) ?
    O4 C30 C31 . . 113.1(7) ?
    C32 C31 C37 . . 118.3(8) ?
    C32 C31 C30 . . 120.3(7) ?
    C37 C31 C30 . . 121.3(7) ?
    C31 C32 C33 . . 122.5(8) ?
    C31 C32 H32 . . 118.8 ?
    C33 C32 H32 . . 118.8 ?
    C34 C33 C32 . . 116.8(8) ?
    C34 C33 H33 . . 121.6 ?
    C32 C33 H33 . . 121.6 ?
    C33 C34 C36 . . 121.5(8) ?
    C33 C34 O5 . . 127.8(7) ?
    C36 C34 O5 . . 110.7(7) ?
    O6 C35 O5 . . 109.2(7) ?
    O6 C35 H35A . . 109.8 ?
    O5 C35 H35A . . 109.8 ?
    O6 C35 H35B . . 109.8 ?
    O5 C35 H35B . . 109.8 ?
    H35A C35 H35B . . 108.3 ?
    C37 C36 C34 . . 123.0(8) ?
    C37 C36 O6 . . 127.8(7) ?
    C34 C36 O6 . . 109.1(7) ?
    C36 C37 C31 . . 117.8(8) ?
    C36 C37 H37 . . 121.1 ?
    C31 C37 H37 . . 121.1 ?
    C43 C38 C39 . . 116.5(7) ?
    C43 C38 C26 . . 121.9(7) ?
    C39 C38 C26 . . 121.5(7) ?
    C40 C39 C38 . . 122.0(8) ?
    C40 C39 H39 . . 119.0 ?
    C38 C39 H39 . . 119.0 ?
    C39 C40 C41 . . 119.7(8) ?
    C39 C40 H40 . . 120.1 ?
    C41 C40 H40 . . 120.1 ?
    C40 C41 C42 . . 119.9(8) ?
    C40 C41 Br2 . . 120.3(6) ?
    C42 C41 Br2 . . 119.9(6) ?
    C43 C42 C41 . . 119.1(8) ?
    C43 C42 H42 . . 120.5 ?
    C41 C42 H42 . . 120.5 ?
    C42 C43 C38 . . 122.7(8) ?
    C42 C43 H43 . . 118.6 ?
    C38 C43 H43 . . 118.6 ?
    S2 C44 H44A . . 109.5 ?
    S2 C44 H44B . . 109.5 ?
    H44A C44 H44B . . 109.5 ?
    S2 C44 H44C . . 109.5 ?
    H44A C44 H44C . . 109.5 ?
    H44B C44 H44C . . 109.5 ?
    C45 S3 C66 . . 99.4(4) ?
    C51 O7 C52 . . 105.6(6) ?
    C56 O8 C57 . . 105.2(6) ?
    C58 O9 C57 . . 106.5(6) ?
    C52 C45 C46 . . 108.5(7) ?
    C52 C45 S3 . . 127.8(6) ?
    C46 C45 S3 . . 123.6(6) ?
    C47 C46 C51 . . 119.3(7) ?
    C47 C46 C45 . . 136.6(7) ?
    C51 C46 C45 . . 104.0(7) ?
    C46 C47 C48 . . 119.8(7) ?
    C46 C47 H47 . . 120.1 ?
    C48 C47 H47 . . 120.1 ?
    C47 C48 C49 . . 118.6(7) ?
    C47 C48 C60 . . 122.2(7) ?
    C49 C48 C60 . . 119.1(7) ?
    C50 C49 C48 . . 122.0(7) ?
    C50 C49 H49 . . 119.0 ?
    C48 C49 H49 . . 119.0 ?
    C49 C50 C51 . . 117.7(7) ?
    C49 C50 H50 . . 121.2 ?
    C51 C50 H50 . . 121.2 ?
    O7 C51 C50 . . 126.1(7) ?
    O7 C51 C46 . . 111.4(7) ?
    C50 C51 C46 . . 122.6(7) ?
    C45 C52 O7 . . 110.4(7) ?
    C45 C52 C53 . . 137.6(7) ?
    O7 C52 C53 . . 111.8(7) ?
    C54 C53 C59 . . 119.0(7) ?
    C54 C53 C52 . . 120.5(7) ?
    C59 C53 C52 . . 120.5(7) ?
    C55 C54 C53 . . 121.8(8) ?
    C55 C54 H54 . . 119.1 ?
    C53 C54 H54 . . 119.1 ?
    C56 C55 C54 . . 117.3(8) ?
    C56 C55 H55 . . 121.4 ?
    C54 C55 H55 . . 121.4 ?
    C55 C56 O8 . . 128.0(7) ?
    C55 C56 C58 . . 121.3(7) ?
    O8 C56 C58 . . 110.6(7) ?
    O9 C57 O8 . . 108.1(6) ?
    O9 C57 H57A . . 110.1 ?
    O8 C57 H57A . . 110.1 ?
    O9 C57 H57B . . 110.1 ?
    O8 C57 H57B . . 110.1 ?
    H57A C57 H57B . . 108.4 ?
    C59 C58 O9 . . 128.5(7) ?
    C59 C58 C56 . . 122.7(8) ?
    O9 C58 C56 . . 108.9(7) ?
    C58 C59 C53 . . 117.9(8) ?
    C58 C59 H59 . . 121.0 ?
    C53 C59 H59 . . 121.0 ?
    C65 C60 C61 . . 116.7(7) ?
    C65 C60 C48 . . 122.7(7) ?
    C61 C60 C48 . . 120.6(7) ?
    C62 C61 C60 . . 121.2(7) ?
    C62 C61 H61 . . 119.4 ?
    C60 C61 H61 . . 119.4 ?
    C61 C62 C63 . . 120.5(8) ?
    C61 C62 H62 . . 119.8 ?
    C63 C62 H62 . . 119.8 ?
    C62 C63 C64 . . 119.8(7) ?
    C62 C63 Br3 . . 120.2(6) ?
    C64 C63 Br3 . . 120.0(6) ?
    C65 C64 C63 . . 119.9(8) ?
    C65 C64 H64 . . 120.1 ?
    C63 C64 H64 . . 120.1 ?
    C64 C65 C60 . . 121.9(8) ?
    C64 C65 H65 . . 119.1 ?
    C60 C65 H65 . . 119.1 ?
    S3 C66 H66A . . 109.5 ?
    S3 C66 H66B . . 109.5 ?
    H66A C66 H66B . . 109.5 ?
    S3 C66 H66C . . 109.5 ?
    H66A C66 H66C . . 109.5 ?
    H66B C66 H66C . . 109.5 ?
    C67 S4 C88 . . 100.3(4) ?
    C73 O10 C74 . . 105.6(6) ?
    C80 O11 C79 . . 105.7(6) ?
    C78 O12 C79 . . 105.6(6) ?
    C74 C67 C68 . . 107.5(7) ?
    C74 C67 S4 . . 129.2(6) ?
    C68 C67 S4 . . 123.3(6) ?
    C69 C68 C73 . . 120.0(8) ?
    C69 C68 C67 . . 135.7(8) ?
    C73 C68 C67 . . 104.1(7) ?
    C68 C69 C70 . . 119.0(7) ?
    C68 C69 H69 . . 120.5 ?
    C70 C69 H69 . . 120.5 ?
    C69 C70 C71 . . 119.2(7) ?
    C69 C70 C82 . . 122.7(7) ?
    C71 C70 C82 . . 118.1(7) ?
    C72 C71 C70 . . 122.4(7) ?
    C72 C71 H71 . . 118.8 ?
    C70 C71 H71 . . 118.8 ?
    C71 C72 C73 . . 116.5(7) ?
    C71 C72 H72 . . 121.8 ?
    C73 C72 H72 . . 121.8 ?
    O10 C73 C68 . . 112.3(7) ?
    O10 C73 C72 . . 124.8(7) ?
    C68 C73 C72 . . 123.0(8) ?
    C67 C74 O10 . . 110.4(7) ?
    C67 C74 C75 . . 136.4(7) ?
    O10 C74 C75 . . 113.2(7) ?
    C76 C75 C81 . . 119.6(8) ?
    C76 C75 C74 . . 118.9(7) ?
    C81 C75 C74 . . 121.5(7) ?
    C77 C76 C75 . . 122.0(8) ?
    C77 C76 H76 . . 119.0 ?
    C75 C76 H76 . . 119.0 ?
    C78 C77 C76 . . 116.5(8) ?
    C78 C77 H77 . . 121.7 ?
    C76 C77 H77 . . 121.7 ?
    C77 C78 O12 . . 127.9(7) ?
    C77 C78 C80 . . 122.3(8) ?
    O12 C78 C80 . . 109.7(7) ?
    O12 C79 O11 . . 107.0(6) ?
    O12 C79 H79A . . 110.3 ?
    O11 C79 H79A . . 110.3 ?
    O12 C79 H79B . . 110.3 ?
    O11 C79 H79B . . 110.3 ?
    H79A C79 H79B . . 108.6 ?
    C81 C80 O11 . . 127.9(8) ?
    C81 C80 C78 . . 122.6(8) ?
    O11 C80 C78 . . 109.5(7) ?
    C80 C81 C75 . . 117.0(8) ?
    C80 C81 H81 . . 121.5 ?
    C75 C81 H81 . . 121.5 ?
    C87 C82 C83 . . 117.0(7) ?
    C87 C82 C70 . . 121.6(7) ?
    C83 C82 C70 . . 121.4(7) ?
    C84 C83 C82 . . 121.9(8) ?
    C84 C83 H83 . . 119.1 ?
    C82 C83 H83 . . 119.1 ?
    C83 C84 C85 . . 118.8(8) ?
    C83 C84 H84 . . 120.6 ?
    C85 C84 H84 . . 120.6 ?
    C84 C85 C86 . . 121.3(8) ?
    C84 C85 Br4 . . 119.6(6) ?
    C86 C85 Br4 . . 119.1(6) ?
    C87 C86 C85 . . 119.5(8) ?
    C87 C86 H86 . . 120.3 ?
    C85 C86 H86 . . 120.3 ?
    C86 C87 C82 . . 121.5(8) ?
    C86 C87 H87 . . 119.3 ?
    C82 C87 H87 . . 119.3 ?
    S4 C88 H88A . . 109.5 ?
    S4 C88 H88B . . 109.5 ?
    H88A C88 H88B . . 109.5 ?
    S4 C88 H88C . . 109.5 ?
    H88A C88 H88C . . 109.5 ?
    H88B C88 H88C . . 109.5 ?
loop_
    _geom_torsion_atom_site_label_1
    _geom_torsion_atom_site_label_2
    _geom_torsion_atom_site_label_3
    _geom_torsion_atom_site_label_4
    _geom_torsion_site_symmetry_1
    _geom_torsion_site_symmetry_2
    _geom_torsion_site_symmetry_3
    _geom_torsion_site_symmetry_4
    _geom_torsion
    _geom_torsion_publ_flag
    C22 S1 C1 C8 . . . . -80.2(8) ?
    C22 S1 C1 C2 . . . . 102.2(7) ?
    C8 C1 C2 C7 . . . . 0.5(9) ?
    S1 C1 C2 C7 . . . . 178.5(6) ?
    C8 C1 C2 C3 . . . . 176.4(8) ?
    S1 C1 C2 C3 . . . . -5.6(13) ?
    C7 C2 C3 C4 . . . . -2.1(12) ?
    C1 C2 C3 C4 . . . . -177.5(8) ?
    C2 C3 C4 C5 . . . . -1.0(11) ?
    C2 C3 C4 C16 . . . . -178.6(7) ?
    C3 C4 C5 C6 . . . . 3.3(12) ?
    C16 C4 C5 C6 . . . . -179.0(7) ?
    C4 C5 C6 C7 . . . . -2.3(12) ?
    C5 C6 C7 O1 . . . . 179.1(7) ?
    C5 C6 C7 C2 . . . . -1.0(13) ?
    C8 O1 C7 C6 . . . . 179.9(8) ?
    C8 O1 C7 C2 . . . . -0.1(9) ?
    C3 C2 C7 C6 . . . . 3.2(13) ?
    C1 C2 C7 C6 . . . . 179.8(8) ?
    C3 C2 C7 O1 . . . . -176.8(7) ?
    C1 C2 C7 O1 . . . . -0.3(9) ?
    C2 C1 C8 O1 . . . . -0.6(9) ?
    S1 C1 C8 O1 . . . . -178.5(5) ?
    C2 C1 C8 C9 . . . . -177.9(9) ?
    S1 C1 C8 C9 . . . . 4.2(14) ?
    C7 O1 C8 C1 . . . . 0.4(9) ?
    C7 O1 C8 C9 . . . . 178.4(7) ?
    C1 C8 C9 C10 . . . . -15.1(15) ?
    O1 C8 C9 C10 . . . . 167.6(7) ?
    C1 C8 C9 C15 . . . . 166.8(9) ?
    O1 C8 C9 C15 . . . . -10.4(11) ?
    C15 C9 C10 C11 . . . . -1.0(12) ?
    C8 C9 C10 C11 . . . . -179.1(8) ?
    C9 C10 C11 C13 . . . . -0.3(13) ?
    C9 C10 C11 O3 . . . . 180.0(7) ?
    C12 O3 C11 C10 . . . . 178.9(9) ?
    C12 O3 C11 C13 . . . . -0.8(9) ?
    C11 O3 C12 O2 . . . . 1.6(9) ?
    C13 O2 C12 O3 . . . . -1.8(9) ?
    C10 C11 C13 C14 . . . . 0.2(13) ?
    O3 C11 C13 C14 . . . . 179.9(7) ?
    C10 C11 C13 O2 . . . . 180.0(8) ?
    O3 C11 C13 O2 . . . . -0.3(9) ?
    C12 O2 C13 C14 . . . . -179.0(9) ?
    C12 O2 C13 C11 . . . . 1.3(9) ?
    C11 C13 C14 C15 . . . . 1.3(12) ?
    O2 C13 C14 C15 . . . . -178.5(8) ?
    C13 C14 C15 C9 . . . . -2.6(12) ?
    C10 C9 C15 C14 . . . . 2.6(12) ?
    C8 C9 C15 C14 . . . . -179.3(8) ?
    C3 C4 C16 C21 . . . . 19.7(12) ?
    C5 C4 C16 C21 . . . . -157.9(7) ?
    C3 C4 C16 C17 . . . . -158.3(8) ?
    C5 C4 C16 C17 . . . . 24.1(11) ?
    C21 C16 C17 C18 . . . . 4.9(12) ?
    C4 C16 C17 C18 . . . . -177.1(8) ?
    C16 C17 C18 C19 . . . . -3.3(13) ?
    C17 C18 C19 C20 . . . . -0.8(13) ?
    C17 C18 C19 Br1 . . . . 177.6(6) ?
    C18 C19 C20 C21 . . . . 3.2(13) ?
    Br1 C19 C20 C21 . . . . -175.2(6) ?
    C19 C20 C21 C16 . . . . -1.6(12) ?
    C17 C16 C21 C20 . . . . -2.4(12) ?
    C4 C16 C21 C20 . . . . 179.5(7) ?
    C44 S2 C23 C30 . . . . 90.9(9) ?
    C44 S2 C23 C24 . . . . -91.2(7) ?
    C30 C23 C24 C25 . . . . -179.7(9) ?
    S2 C23 C24 C25 . . . . 2.0(14) ?
    C30 C23 C24 C29 . . . . 0.5(9) ?
    S2 C23 C24 C29 . . . . -177.8(6) ?
    C29 C24 C25 C26 . . . . 0.3(12) ?
    C23 C24 C25 C26 . . . . -179.4(8) ?
    C24 C25 C26 C27 . . . . 1.2(12) ?
    C24 C25 C26 C38 . . . . -178.8(7) ?
    C25 C26 C27 C28 . . . . -2.0(12) ?
    C38 C26 C27 C28 . . . . 177.9(8) ?
    C26 C27 C28 C29 . . . . 1.3(13) ?
    C30 O4 C29 C28 . . . . -178.6(8) ?
    C30 O4 C29 C24 . . . . 0.8(9) ?
    C27 C28 C29 O4 . . . . 179.8(8) ?
    C27 C28 C29 C24 . . . . 0.4(12) ?
    C25 C24 C29 O4 . . . . 179.3(7) ?
    C23 C24 C29 O4 . . . . -0.9(9) ?
    C25 C24 C29 C28 . . . . -1.2(13) ?
    C23 C24 C29 C28 . . . . 178.6(7) ?
    C24 C23 C30 O4 . . . . 0.0(9) ?
    S2 C23 C30 O4 . . . . 178.1(6) ?
    C24 C23 C30 C31 . . . . 178.3(9) ?
    S2 C23 C30 C31 . . . . -3.5(15) ?
    C29 O4 C30 C23 . . . . -0.5(9) ?
    C29 O4 C30 C31 . . . . -179.3(7) ?
    C23 C30 C31 C32 . . . . -173.2(9) ?
    O4 C30 C31 C32 . . . . 5.2(11) ?
    C23 C30 C31 C37 . . . . 9.0(15) ?
    O4 C30 C31 C37 . . . . -172.6(7) ?
    C37 C31 C32 C33 . . . . -0.4(12) ?
    C30 C31 C32 C33 . . . . -178.3(8) ?
    C31 C32 C33 C34 . . . . -1.0(13) ?
    C32 C33 C34 C36 . . . . 1.6(13) ?
    C32 C33 C34 O5 . . . . 177.8(8) ?
    C35 O5 C34 C33 . . . . 177.0(9) ?
    C35 O5 C34 C36 . . . . -6.4(9) ?
    C36 O6 C35 O5 . . . . -8.3(9) ?
    C34 O5 C35 O6 . . . . 9.1(9) ?
    C33 C34 C36 C37 . . . . -1.0(13) ?
    O5 C34 C36 C37 . . . . -177.8(7) ?
    C33 C34 C36 O6 . . . . 178.2(7) ?
    O5 C34 C36 O6 . . . . 1.4(9) ?
    C35 O6 C36 C37 . . . . -176.6(9) ?
    C35 O6 C36 C34 . . . . 4.3(9) ?
    C34 C36 C37 C31 . . . . -0.4(13) ?
    O6 C36 C37 C31 . . . . -179.4(7) ?
    C32 C31 C37 C36 . . . . 1.1(12) ?
    C30 C31 C37 C36 . . . . 178.9(8) ?
    C25 C26 C38 C43 . . . . 160.9(8) ?
    C27 C26 C38 C43 . . . . -19.1(12) ?
    C25 C26 C38 C39 . . . . -18.0(12) ?
    C27 C26 C38 C39 . . . . 162.0(8) ?
    C43 C38 C39 C40 . . . . 2.1(12) ?
    C26 C38 C39 C40 . . . . -179.0(7) ?
    C38 C39 C40 C41 . . . . 0.0(12) ?
    C39 C40 C41 C42 . . . . -1.8(12) ?
    C39 C40 C41 Br2 . . . . 178.6(6) ?
    C40 C41 C42 C43 . . . . 1.3(13) ?
    Br2 C41 C42 C43 . . . . -179.0(6) ?
    C41 C42 C43 C38 . . . . 0.9(13) ?
    C39 C38 C43 C42 . . . . -2.5(12) ?
    C26 C38 C43 C42 . . . . 178.5(8) ?
    C66 S3 C45 C52 . . . . -96.5(8) ?
    C66 S3 C45 C46 . . . . 85.5(7) ?
    C52 C45 C46 C47 . . . . 178.3(9) ?
    S3 C45 C46 C47 . . . . -3.4(14) ?
    C52 C45 C46 C51 . . . . 0.4(9) ?
    S3 C45 C46 C51 . . . . 178.8(6) ?
    C51 C46 C47 C48 . . . . -1.1(12) ?
    C45 C46 C47 C48 . . . . -178.7(8) ?
    C46 C47 C48 C49 . . . . -1.1(11) ?
    C46 C47 C48 C60 . . . . -178.0(7) ?
    C47 C48 C49 C50 . . . . 2.1(11) ?
    C60 C48 C49 C50 . . . . 179.1(7) ?
    C48 C49 C50 C51 . . . . -0.9(12) ?
    C52 O7 C51 C50 . . . . 179.2(8) ?
    C52 O7 C51 C46 . . . . 0.6(8) ?
    C49 C50 C51 O7 . . . . -179.9(7) ?
    C49 C50 C51 C46 . . . . -1.4(12) ?
    C47 C46 C51 O7 . . . . -178.9(7) ?
    C45 C46 C51 O7 . . . . -0.6(9) ?
    C47 C46 C51 C50 . . . . 2.4(12) ?
    C45 C46 C51 C50 . . . . -179.3(7) ?
    C46 C45 C52 O7 . . . . -0.1(9) ?
    S3 C45 C52 O7 . . . . -178.4(5) ?
    C46 C45 C52 C53 . . . . -173.8(9) ?
    S3 C45 C52 C53 . . . . 7.9(15) ?
    C51 O7 C52 C45 . . . . -0.3(8) ?
    C51 O7 C52 C53 . . . . 175.2(6) ?
    C45 C52 C53 C54 . . . . 157.6(9) ?
    O7 C52 C53 C54 . . . . -16.0(10) ?
    C45 C52 C53 C59 . . . . -21.9(14) ?
    O7 C52 C53 C59 . . . . 164.4(7) ?
    C59 C53 C54 C55 . . . . -0.2(12) ?
    C52 C53 C54 C55 . . . . -179.7(7) ?
    C53 C54 C55 C56 . . . . 0.7(12) ?
    C54 C55 C56 O8 . . . . -178.6(8) ?
    C54 C55 C56 C58 . . . . -1.0(12) ?
    C57 O8 C56 C55 . . . . -177.2(9) ?
    C57 O8 C56 C58 . . . . 5.0(9) ?
    C58 O9 C57 O8 . . . . 8.2(10) ?
    C56 O8 C57 O9 . . . . -8.1(10) ?
    C57 O9 C58 C59 . . . . 176.1(9) ?
    C57 O9 C58 C56 . . . . -5.2(9) ?
    C55 C56 C58 C59 . . . . 0.8(13) ?
    O8 C56 C58 C59 . . . . 178.9(8) ?
    C55 C56 C58 O9 . . . . -178.0(7) ?
    O8 C56 C58 O9 . . . . 0.1(9) ?
    O9 C58 C59 C53 . . . . 178.2(7) ?
    C56 C58 C59 C53 . . . . -0.3(12) ?
    C54 C53 C59 C58 . . . . 0.0(12) ?
    C52 C53 C59 C58 . . . . 179.5(7) ?
    C47 C48 C60 C65 . . . . 22.7(12) ?
    C49 C48 C60 C65 . . . . -154.2(7) ?
    C47 C48 C60 C61 . . . . -158.1(8) ?
    C49 C48 C60 C61 . . . . 25.0(11) ?
    C65 C60 C61 C62 . . . . 2.9(12) ?
    C48 C60 C61 C62 . . . . -176.3(8) ?
    C60 C61 C62 C63 . . . . -1.8(13) ?
    C61 C62 C63 C64 . . . . -0.5(13) ?
    C61 C62 C63 Br3 . . . . 177.1(7) ?
    C62 C63 C64 C65 . . . . 1.6(13) ?
    Br3 C63 C64 C65 . . . . -176.0(6) ?
    C63 C64 C65 C60 . . . . -0.4(13) ?
    C61 C60 C65 C64 . . . . -1.8(12) ?
    C48 C60 C65 C64 . . . . 177.4(7) ?
    C88 S4 C67 C74 . . . . -86.5(8) ?
    C88 S4 C67 C68 . . . . 95.1(7) ?
    C74 C67 C68 C69 . . . . 173.8(9) ?
    S4 C67 C68 C69 . . . . -7.5(13) ?
    C74 C67 C68 C73 . . . . 0.0(9) ?
    S4 C67 C68 C73 . . . . 178.7(6) ?
    C73 C68 C69 C70 . . . . -3.3(11) ?
    C67 C68 C69 C70 . . . . -176.4(8) ?
    C68 C69 C70 C71 . . . . 2.0(11) ?
    C68 C69 C70 C82 . . . . -178.0(7) ?
    C69 C70 C71 C72 . . . . -0.3(12) ?
    C82 C70 C71 C72 . . . . 179.8(7) ?
    C70 C71 C72 C73 . . . . -0.1(12) ?
    C74 O10 C73 C68 . . . . 2.2(9) ?
    C74 O10 C73 C72 . . . . -177.2(7) ?
    C69 C68 C73 O10 . . . . -176.4(7) ?
    C67 C68 C73 O10 . . . . -1.4(9) ?
    C69 C68 C73 C72 . . . . 3.0(12) ?
    C67 C68 C73 C72 . . . . 178.0(7) ?
    C71 C72 C73 O10 . . . . 178.1(7) ?
    C71 C72 C73 C68 . . . . -1.2(12) ?
    C68 C67 C74 O10 . . . . 1.3(9) ?
    S4 C67 C74 O10 . . . . -177.3(6) ?
    C68 C67 C74 C75 . . . . -179.0(9) ?
    S4 C67 C74 C75 . . . . 2.5(15) ?
    C73 O10 C74 C67 . . . . -2.1(8) ?
    C73 O10 C74 C75 . . . . 178.1(6) ?
    C67 C74 C75 C76 . . . . 165.1(9) ?
    O10 C74 C75 C76 . . . . -15.2(11) ?
    C67 C74 C75 C81 . . . . -14.0(15) ?
    O10 C74 C75 C81 . . . . 165.7(7) ?
    C81 C75 C76 C77 . . . . -0.9(12) ?
    C74 C75 C76 C77 . . . . 180.0(8) ?
    C75 C76 C77 C78 . . . . 1.7(13) ?
    C76 C77 C78 O12 . . . . -177.4(8) ?
    C76 C77 C78 C80 . . . . -1.9(13) ?
    C79 O12 C78 C77 . . . . -173.5(9) ?
    C79 O12 C78 C80 . . . . 10.6(9) ?
    C78 O12 C79 O11 . . . . -15.5(9) ?
    C80 O11 C79 O12 . . . . 14.7(9) ?
    C79 O11 C80 C81 . . . . 172.8(9) ?
    C79 O11 C80 C78 . . . . -8.4(9) ?
    C77 C78 C80 C81 . . . . 1.3(13) ?
    O12 C78 C80 C81 . . . . 177.5(7) ?
    C77 C78 C80 O11 . . . . -177.6(7) ?
    O12 C78 C80 O11 . . . . -1.4(9) ?
    O11 C80 C81 C75 . . . . 178.3(7) ?
    C78 C80 C81 C75 . . . . -0.3(12) ?
    C76 C75 C81 C80 . . . . 0.2(12) ?
    C74 C75 C81 C80 . . . . 179.3(7) ?
    C69 C70 C82 C87 . . . . 24.2(12) ?
    C71 C70 C82 C87 . . . . -155.9(7) ?
    C69 C70 C82 C83 . . . . -157.2(8) ?
    C71 C70 C82 C83 . . . . 22.7(11) ?
    C87 C82 C83 C84 . . . . 2.2(12) ?
    C70 C82 C83 C84 . . . . -176.5(8) ?
    C82 C83 C84 C85 . . . . 1.3(13) ?
    C83 C84 C85 C86 . . . . -3.9(13) ?
    C83 C84 C85 Br4 . . . . 175.5(6) ?
    C84 C85 C86 C87 . . . . 3.0(13) ?
    Br4 C85 C86 C87 . . . . -176.5(6) ?
    C85 C86 C87 C82 . . . . 0.7(12) ?
    C83 C82 C87 C86 . . . . -3.2(12) ?
    C70 C82 C87 C86 . . . . 175.5(7) ?
loop_
    _geom_hbond_atom_site_label_D
    _geom_hbond_atom_site_label_H
    _geom_hbond_atom_site_label_A
    _geom_hbond_site_symmetry_A
    _geom_hbond_distance_DH
    _geom_hbond_distance_HA
    _geom_hbond_distance_DA
    _geom_hbond_angle_DHA
    _geom_hbond_publ_flag
    C12 H12A O4 . 0.99 2.58 3.500(10)
                                    154.4 yes
    C21 H21 O6 2_765 0.95 2.51 3.370(10)
                                       150.2 yes
    C57 H57A O10 2_666 0.99 2.50 3.320(10)
                                         140.7 yes
    C65 H65 O11 1_565 0.95 2.58 3.470(10)
                                        155.7 yes
    C79 H79B O7 2_566 0.99 2.56 3.260(10)
                                        127.6 yes
