# Supplementary material for: 5-(4-Bromo­phen­yl)-2-(3,4-methyl­ene­dioxy­phen­yl)-3-methyl­sulfanyl-1-benzofuran
Source: Acta Crystallogr Sect E Struct Rep Online. 2009 Sep 26;65(Pt 10):o2530. doi: 10.1107/S1600536809038148 (PMC2970320; doi:10.1107/S1600536809038148)
Supplement: Supplementary file 2 [file e-65-o2530-Isup2.hkl]

# 
# h,k,l, Fc-squared, Fo-squared, sigma(Fo-squared) and status flag 
# 
data_I
_shelx_title ' 09ZB IN P-1' 
_shelx_refln_list_code          4 
_shelx_F_calc_maximum      777.64 
_exptl_crystal_F_000      1776.00 
_reflns_d_resolution_high  0.8409 
 
loop_ 
 _symmetry_equiv_pos_as_xyz 
 'x, y, z' 
 '-x, -y, -z' 
 
_cell_length_a    12.3757 
_cell_length_b    16.0670 
_cell_length_c    19.5870 
_cell_angle_alpha  84.078 
_cell_angle_beta   88.657 
_cell_angle_gamma  68.055 
 
_shelx_F_squared_multiplier     1.000 
 
loop_ 
 _refln_index_h 
 _refln_index_k 
 _refln_index_l 
 _refln_F_squared_calc 
 _refln_F_squared_meas 
 _refln_F_squared_sigma 
 _refln_observed_status 
   1   0   0       63.19      363.46     46.52 o 
   2   0   0   138913.83   133660.70   7660.09 o 
   3   0   0     1219.61     1391.60    179.42 o 
   4   0   0     5862.27     5834.63    165.34 o 
   5   0   0      122.27      -35.64     75.18 o 
   6   0   0     1014.11     1110.10    148.09 o 
   7   0   0      174.11      175.34    105.65 o 
   8   0   0     4795.10     4641.25    220.66 o 
   9   0   0        4.21     -184.82    203.94 o 
  10   0   0     3751.82     4009.08    277.05 o 
  11   0   0       61.77       49.26    158.89 o 
  12   0   0      962.70      930.48    257.77 o 
  13   0   0      133.42       32.95    260.66 o 
 -13   1   0      157.97     -111.74    246.91 o 
 -12   1   0        2.47      -43.83    192.21 o 
 -11   1   0       54.76     -129.50    207.12 o 
 -10   1   0       75.40     -196.91    193.33 o 
  -9   1   0     2453.65     2630.67    256.79 o 
  -8   1   0      401.47      412.98    261.30 o 
  -7   1   0     1659.79     1805.21    168.94 o 
  -6   1   0    43061.85    42662.92   1978.05 o 
  -5   1   0      525.21      456.52     95.85 o 
  -4   1   0    41830.50    40467.18    860.93 o 
  -3   1   0      322.81      341.31     75.97 o 
  -2   1   0    32827.18    31430.78   1238.41 o 
  -1   1   0      410.55      675.79     53.12 o 
   0   1   0       76.83      136.82     18.95 o 
   1   1   0       23.96      293.16     44.16 o 
   2   1   0        0.84       47.44     38.96 o 
   3   1   0      291.04      315.07     69.34 o 
   4   1   0     3836.88     4467.71    159.79 o 
   5   1   0     1962.33     2253.24    164.07 o 
   6   1   0    32200.27    33860.40   1200.84 o 
   7   1   0      334.11      251.07    104.53 o 
   8   1   0     4654.74     4964.34    225.83 o 
   9   1   0      251.56      -54.88    130.39 o 
  10   1   0     7464.62     7631.79    394.17 o 
  11   1   0      140.74        1.94    177.61 o 
  12   1   0      519.28      626.98    203.70 o 
  13   1   0        1.36     -362.16    248.98 o 
 -12   2   0        1.21       37.70    197.32 o 
 -11   2   0      446.30      323.67    205.78 o 
 -10   2   0       35.70      -16.68    164.93 o 
  -9   2   0      216.91      261.96    164.19 o 
  -8   2   0     2618.80     2882.24    250.65 o 
  -7   2   0        7.36      -38.35    100.12 o 
  -6   2   0      594.02      619.73    139.79 o 
  -5   2   0      142.88      146.33     83.00 o 
  -4   2   0    12909.23    12559.50    445.69 o 
  -3   2   0     2381.48     2338.50    118.35 o 
  -2   2   0   143279.06   137787.86   2063.49 o 
  -1   2   0     1531.94     1612.48     63.18 o 
   0   2   0    30145.46    30781.41   1728.39 o 
   1   2   0        3.71      301.37     36.73 o 
   2   2   0   119444.73   120492.32   5362.34 o 
   3   2   0        1.97       17.98     76.58 o 
   4   2   0    30364.69    32305.38    775.73 o 
   5   2   0       51.61       29.34     73.03 o 
   6   2   0     6010.91     6380.72    245.44 o 
   7   2   0       41.80     -194.82    161.88 o 
   8   2   0        6.35      -89.45     98.29 o 
   9   2   0      357.48      266.96    135.79 o 
  10   2   0     2155.81     2477.39    297.53 o 
  11   2   0      985.77     1198.14    333.95 o 
  12   2   0     1513.05     1687.08    253.58 o 
  13   2   0      277.04      -56.03    224.63 o 
  14   2   0      908.81     1102.33    364.11 o 
 -12   3   0       27.69     -416.69    208.34 o 
 -11   3   0        2.27     -245.67    177.38 o 
 -10   3   0     1814.72     1868.51    263.51 o 
  -9   3   0      199.92      119.90    174.51 o 
  -8   3   0    12266.10    11427.84    695.10 o 
  -7   3   0     1255.60     1406.76    199.44 o 
  -6   3   0     3574.58     3886.59    165.97 o 
  -5   3   0     5457.21     4923.82    166.06 o 
  -4   3   0        5.76      153.66     77.15 o 
  -3   3   0     1097.98     1261.61    101.32 o 
  -2   3   0   206486.00   205929.67   4666.60 o 
  -1   3   0      240.31      287.94     65.59 o 
   0   3   0      102.18      162.91     53.53 o 
   1   3   0      575.46      734.15     61.01 o 
   2   3   0    66501.79    67688.80   2433.79 o 
   3   3   0        0.81      -19.02     64.15 o 
   4   3   0    15352.46    16353.14    253.87 o 
   5   3   0      690.88      877.53    106.92 o 
   6   3   0     1015.63     1205.30    130.55 o 
   7   3   0      748.44     1013.97    130.60 o 
   8   3   0       19.69      -57.21    101.25 o 
   9   3   0      606.12      555.90    221.76 o 
  10   3   0     9856.50     8883.17    314.68 o 
  11   3   0       49.14     -152.24    175.46 o 
  12   3   0       27.27       30.59    268.95 o 
  13   3   0      103.53     -299.37    227.68 o 
  14   3   0        8.95     -443.22    330.13 o 
 -12   4   0      744.85      622.27    408.65 o 
 -11   4   0      440.81      163.27    205.31 o 
 -10   4   0        8.72      -38.16    188.67 o 
  -9   4   0      168.54      133.02    202.30 o 
  -8   4   0     1224.22     1316.62    214.48 o 
  -7   4   0       38.24        0.00    133.00 o 
  -6   4   0     1035.41     1303.12    180.54 o 
  -5   4   0      734.47      897.99    119.96 o 
  -4   4   0    13393.89    12912.24    238.57 o 
  -3   4   0       60.96       12.62     68.89 o 
  -2   4   0    92597.72    92867.09   1252.32 o 
  -1   4   0      429.88      563.68     95.98 o 
   0   4   0   604731.50   538344.69  17032.44 o 
   1   4   0      538.50      681.22     98.11 o 
   2   4   0   210637.42   211333.81   3952.73 o 
   3   4   0       10.05       56.42     64.05 o 
   4   4   0      664.64      786.54    100.46 o 
   5   4   0        1.44       34.55     74.73 o 
   6   4   0     6484.93     7144.01    217.83 o 
   7   4   0      718.54      847.70    129.21 o 
   8   4   0    13748.08    13996.23    528.36 o 
   9   4   0      172.27       14.47    124.48 o 
  10   4   0    10106.86    10194.95    334.00 o 
  11   4   0      369.97       83.57    154.27 o 
  12   4   0     1524.75     2261.44    303.96 o 
  13   4   0       69.36     -152.13    216.75 o 
  14   4   0      520.05      501.47    288.37 o 
 -11   5   0      315.29      371.40    219.60 o 
 -10   5   0     1010.05      862.35    241.00 o 
  -9   5   0      936.23      822.14    226.69 o 
  -8   5   0      552.64      617.84    183.60 o 
  -7   5   0     1126.50     1222.74    341.20 o 
  -6   5   0    13066.53    12524.46    383.66 o 
  -5   5   0      336.00      342.86    104.08 o 
  -4   5   0    44668.18    43479.43    731.17 o 
  -3   5   0      411.31      575.18     95.45 o 
  -2   5   0     1000.76     1243.72    103.18 o 
  -1   5   0      159.27       66.06     82.47 o 
   0   5   0     2148.81     2028.32    122.46 o 
   1   5   0       75.12       42.06     77.07 o 
   2   5   0   237624.69   224117.77   9894.63 o 
   3   5   0      259.69      359.92     82.88 o 
   4   5   0    44344.63    45751.52   1977.79 o 
   5   5   0        1.92      387.31    127.42 o 
   6   5   0    44017.31    48005.14    982.73 o 
   7   5   0        6.87     1089.18    142.33 o 
   8   5   0     9008.84     9238.04    283.71 o 
   9   5   0      243.61      215.07    125.63 o 
  10   5   0      298.61      229.25    162.58 o 
  11   5   0      294.59      306.18    155.66 o 
  12   5   0        4.90     -129.66    184.03 o 
  14   5   0      321.89     -140.48    678.74 o 
 -11   6   0      192.16       75.84    278.36 o 
 -10   6   0      399.95      821.07    291.63 o 
  -9   6   0        1.93       98.91    187.80 o 
  -8   6   0       56.60     -151.34    172.37 o 
  -7   6   0        6.27     -102.09    145.74 o 
  -6   6   0     3209.19     3851.98    273.96 o 
  -5   6   0      976.52     1086.95    177.71 o 
  -4   6   0      318.26      177.07    106.24 o 
  -3   6   0     3326.45     3125.47    181.77 o 
  -2   6   0    18235.66    20044.43    726.98 o 
  -1   6   0      712.73      716.58    109.87 o 
   0   6   0    27291.35    25359.26   1063.08 o 
   1   6   0     1160.90     1252.37    118.53 o 
   2   6   0    86457.44    79604.24   6165.39 o 
   3   6   0       53.06       -3.44     63.83 o 
   4   6   0    14565.38    15225.02    357.13 o 
   5   6   0      551.32      568.28     99.62 o 
   6   6   0      984.00     1287.44    137.38 o 
   7   6   0      131.63      134.63    110.65 o 
   8   6   0     2205.39     2635.76    243.17 o 
   9   6   0      527.28      731.79    151.93 o 
  10   6   0     4138.52     4032.44    429.21 o 
  11   6   0      570.64      465.06    161.46 o 
  12   6   0     8819.71     8651.22    391.68 o 
  13   6   0      157.75      651.33    359.44 o 
  14   6   0      996.94     1314.36    362.63 o 
 -10   7   0        3.76     -370.44    243.33 o 
  -9   7   0      892.01      815.92    268.60 o 
  -8   7   0     5332.86     4495.13    359.54 o 
  -7   7   0     2759.65     2904.57    361.45 o 
  -6   7   0     1590.19     1534.07    386.85 o 
  -5   7   0     1808.68     1933.69    272.17 o 
  -4   7   0     4586.89     4633.32    297.70 o 
  -3   7   0      504.69      531.45    129.26 o 
  -2   7   0    44910.47    46717.62   2106.06 o 
  -1   7   0      465.83      595.48    114.91 o 
   0   7   0      801.05      984.69    125.12 o 
   1   7   0     1093.41     1100.99    194.31 o 
   2   7   0     7038.89     6748.24    396.18 o 
   3   7   0      531.70      542.71     97.42 o 
   4   7   0     4263.24     4518.90    162.06 o 
   5   7   0       15.75      -69.07     77.67 o 
   6   7   0    25196.83    25853.28   1045.53 o 
   7   7   0       84.36       -9.32     97.89 o 
   8   7   0     2266.11     2867.93    199.54 o 
   9   7   0       97.97     -215.97    121.24 o 
  10   7   0     8878.36     8485.06    313.72 o 
  11   7   0       22.12     -188.69    273.41 o 
  12   7   0     1305.68     1404.79    211.13 o 
  13   7   0       87.76       77.75    308.46 o 
 -10   8   0      316.87      252.11    267.96 o 
  -9   8   0      458.76      549.10    267.92 o 
  -8   8   0        2.89     -166.52    231.01 o 
  -7   8   0       79.77      -53.67    231.13 o 
  -6   8   0      702.90      631.00    451.22 o 
  -5   8   0      127.99      171.70    397.68 o 
  -4   8   0     1613.21     1952.32    267.21 o 
  -3   8   0     1441.57     1952.92    189.43 o 
  -2   8   0    46282.98    46622.43   2373.24 o 
  -1   8   0     3136.71     2727.36    174.84 o 
   0   8   0      608.22     1150.84    142.02 o 
   1   8   0     2275.12     2286.23    162.19 o 
   2   8   0    35850.79    31559.64   2176.93 o 
   3   8   0     1498.44     1657.05    132.80 o 
   4   8   0      275.31      403.92     95.75 o 
   5   8   0      713.34      952.08    136.38 o 
   6   8   0      620.12      668.01    123.49 o 
   7   8   0      536.59      374.18    140.43 o 
   8   8   0    10737.15    10799.26    397.33 o 
   9   8   0      615.39      822.74    153.80 o 
  10   8   0    13376.78    13627.46    418.91 o 
  11   8   0      287.10      455.36    165.99 o 
  12   8   0      573.38      927.11    200.19 o 
  13   8   0      328.18      258.75    317.38 o 
  -9   9   0       80.22      -42.74    262.13 o 
  -8   9   0     1070.73     1072.08    304.61 o 
  -7   9   0       18.63      -94.24    215.32 o 
  -6   9   0      782.80      636.82    259.50 o 
  -5   9   0      865.48      901.53    251.70 o 
  -4   9   0     5087.18     4812.10    345.50 o 
  -3   9   0       90.15     -139.70    268.95 o 
  -2   9   0      355.74      361.19    140.59 o 
  -1   9   0      136.61       35.03    120.30 o 
   0   9   0      226.64      169.00    158.15 o 
   1   9   0       51.70     -143.84     97.70 o 
   2   9   0    58061.98    52457.57   4741.29 o 
   3   9   0     1203.45     1434.23    143.93 o 
   4   9   0    98540.36    99248.38   1922.18 o 
   5   9   0      416.83      543.07    106.41 o 
   6   9   0    15185.39    15266.00    321.18 o 
   7   9   0       27.81       51.15    104.32 o 
   8   9   0    11078.58    11381.54    542.08 o 
   9   9   0       46.25      308.64    168.50 o 
  10   9   0     3077.53     3429.01    257.44 o 
  11   9   0        0.56     -358.50    179.25 o 
  12   9   0      131.96      263.89    267.67 o 
  13   9   0      134.44      271.49    318.66 o 
  -8  10   0      668.92      403.28    271.95 o 
  -7  10   0       17.37       28.13    248.18 o 
  -6  10   0     1122.61     1583.39    338.41 o 
  -5  10   0      787.19      959.25    244.41 o 
  -4  10   0     1404.15     1302.95    274.12 o 
  -3  10   0      852.25     1010.82    243.85 o 
  -2  10   0     3715.39     3663.16    223.15 o 
  -1  10   0       66.57      -85.17    112.83 o 
   0  10   0     1059.44     1068.16    165.94 o 
   1  10   0       14.41      -83.26    116.29 o 
   2  10   0    31939.72    27090.93   2617.63 o 
   3  10   0      239.76      201.33    108.24 o 
   4  10   0     4119.68     4577.60    193.28 o 
   5  10   0       42.01       21.88    101.23 o 
   6  10   0      768.18      689.77    130.24 o 
   7  10   0       22.91     -100.84    281.05 o 
   8  10   0     1170.70     1270.72    246.30 o 
   9  10   0      807.72      865.37    238.72 o 
  10  10   0     4957.70     5324.60    360.50 o 
  11  10   0      224.10      418.16    210.30 o 
  12  10   0     6645.98     6379.01    397.88 o 
  13  10   0       24.18      256.20    323.75 o 
  14  10   0      723.54      331.40    376.01 o 
  -7  11   0     1469.63     1243.67    326.94 o 
  -6  11   0      857.98      957.69    294.00 o 
  -5  11   0      113.26       86.39    232.11 o 
  -4  11   0     1272.28     1567.54    487.54 o 
  -3  11   0       32.59      -52.82    290.61 o 
  -2  11   0     2980.50     3389.69    336.17 o 
  -1  11   0      177.16       94.80    147.71 o 
   0  11   0      700.91      833.40    166.27 o 
   1  11   0      902.73     1034.42    169.11 o 
   2  11   0      572.72      638.73    150.09 o 
   3  11   0      868.01      727.52    213.07 o 
   4  11   0     2416.57     2501.12    285.26 o 
   5  11   0       17.06     -278.15    159.34 o 
   6  11   0    10348.10    10484.45    437.06 o 
   7  11   0       17.80     -169.07    180.14 o 
   8  11   0    22532.47    22041.08    855.27 o 
   9  11   0      158.03      306.80    224.33 o 
  10  11   0      412.97      852.87    250.26 o 
  11  11   0      281.10      343.37    223.86 o 
  12  11   0     2234.02     2798.99    665.99 o 
  13  11   0       39.86      108.34    280.42 o 
  14  11   0        0.32     -326.30    300.81 o 
  -7  12   0        4.08       20.18    282.04 o 
  -6  12   0     2219.87     2273.23    382.56 o 
  -5  12   0      261.01      378.77    263.85 o 
  -4  12   0      728.31      582.80    257.12 o 
  -3  12   0     1033.44      873.17    260.02 o 
  -2  12   0     4873.35     4367.74    342.87 o 
  -1  12   0     2492.20     2430.84    582.50 o 
   0  12   0      577.43      426.02    155.97 o 
   1  12   0     1573.86     1736.63    198.15 o 
   2  12   0      957.41     1100.55    232.68 o 
   3  12   0     1004.94     1089.06    240.56 o 
   4  12   0      130.72      458.14    204.39 o 
   5  12   0      928.47      848.90    237.08 o 
   6  12   0      745.04      528.11    216.65 o 
   7  12   0      651.04      774.80    224.18 o 
   8  12   0     3594.75     3700.71    361.20 o 
   9  12   0      246.49      391.67    208.64 o 
  10  12   0     3139.84     3155.24    400.87 o 
  11  12   0        2.24      -75.08    189.88 o 
  12  12   0        9.41        9.04    225.08 o 
  13  12   0      195.04       53.53    331.40 o 
  14  12   0     2845.60     2488.06    517.50 o 
  -6  13   0      269.64      241.76    282.37 o 
  -5  13   0      450.22      242.89    265.59 o 
  -4  13   0       56.46     -215.35    216.27 o 
  -3  13   0       29.68       98.27    394.50 o 
  -2  13   0       43.34     -290.19    205.60 o 
  -1  13   0       62.20     -233.26    294.44 o 
   0  13   0      499.25      662.39    233.67 o 
   1  13   0      191.47      486.01    209.03 o 
   2  13   0     2877.59     3654.56    396.41 o 
   3  13   0      967.64     1050.79    236.65 o 
   4  13   0    30540.12    28860.38   1029.26 o 
   5  13   0     2176.37     2230.88    419.99 o 
   6  13   0     9479.89     9790.91    784.53 o 
   7  13   0      131.28      -77.58    176.73 o 
   8  13   0       83.15      -39.21    196.25 o 
   9  13   0      118.29     -480.53    240.27 o 
  10  13   0      741.76      812.24    247.46 o 
  11  13   0      520.73      292.60    640.50 o 
  12  13   0        0.38     -435.92    261.30 o 
  13  13   0      179.75       36.96    319.93 o 
  -5  14   0       80.04     -409.15    347.97 o 
  -4  14   0     2437.20     1942.52    467.79 o 
  -3  14   0        9.65      303.36    316.11 o 
  -2  14   0     2050.22     2787.60    550.64 o 
  -1  14   0       25.74     -467.79    298.26 o 
   0  14   0      364.36      485.63    326.30 o 
   1  14   0      362.75      380.21    221.13 o 
   2  14   0     1700.45     2058.78    663.44 o 
   3  14   0      145.11      216.08    201.43 o 
   4  14   0     4200.08     4149.49    348.10 o 
   5  14   0      627.78      647.88    327.58 o 
   6  14   0      401.89     -103.37    294.44 o 
   7  14   0      267.24      -96.20    198.15 o 
   8  14   0      363.23      490.56    403.42 o 
   9  14   0      569.06      486.96    236.04 o 
  10  14   0     3433.76     3635.77    389.06 o 
  11  14   0      275.72      229.43    239.74 o 
  12  14   0     1117.59      994.21    419.35 o 
  13  14   0        9.02       -8.92    361.99 o 
  -4  15   0       44.80      145.31    435.92 o 
  -3  15   0       14.77      425.72    419.35 o 
  -2  15   0        6.26     -135.11    294.44 o 
  -1  15   0       65.34     -191.19    326.30 o 
   0  15   0        6.39     -495.83    300.81 o 
   1  15   0      194.24      128.53    218.53 o 
   2  15   0     1014.30      831.27    263.80 o 
   3  15   0      493.06      196.50    233.63 o 
   4  15   0     3869.14     4091.14    379.64 o 
   5  15   0      192.03      -11.07    201.52 o 
   6  15   0     1715.05     1908.30    311.31 o 
   7  15   0       90.30     -149.77    207.05 o 
   8  15   0    12106.61    10825.92    525.86 o 
   9  15   0       15.08     -289.05    214.83 o 
  10  15   0       11.92      -81.04    240.03 o 
  11  15   0        2.12     -350.90    230.71 o 
  12  15   0        5.54      -66.28    358.17 o 
  -2  16   0      110.30     -553.19    356.89 o 
  -1  16   0      411.13      401.51    379.84 o 
   0  16   0      332.45     -344.15    400.23 o 
   1  16   0      351.96      144.03    387.49 o 
   2  16   0     1075.86     1610.58    294.10 o 
   3  16   0      178.80       80.45    253.01 o 
   4  16   0       66.64      -54.76    208.60 o 
   5  16   0      212.98      232.65    346.70 o 
   6  16   0      314.49      206.62    242.12 o 
   7  16   0      337.13      154.71    227.80 o 
   8  16   0      719.96     1023.00    294.31 o 
   9  16   0       16.75     -268.48    368.37 o 
  10  16   0      447.56      411.64    275.42 o 
  11  16   0       24.70      -45.31    252.38 o 
  -1  17   0        6.41     -376.01    354.34 o 
   0  17   0      134.19      -79.03    361.99 o 
   1  17   0      173.46     1442.87    492.00 o 
   2  17   0      207.05       70.10    368.37 o 
   3  17   0      698.08      616.75    283.79 o 
   4  17   0      946.87      681.85    258.05 o 
   5  17   0     1297.35      735.98    266.75 o 
   6  17   0     4752.04     4836.61    473.09 o 
   7  17   0      365.38      622.37    284.24 o 
   8  17   0     2457.75     2385.42    367.08 o 
   9  17   0       71.55      290.75    271.74 o 
  10  17   0       41.79     -263.17    236.10 o 
  11  17   0      405.59     -350.16    245.96 o 
   1  18   0      256.81        6.37    350.52 o 
   2  18   0        6.52      327.58    441.02 o 
   3  18   0       52.73     -185.33    260.66 o 
   4  18   0     2359.40     2100.22    491.37 o 
   5  18   0      159.70        5.27    276.55 o 
   6  18   0      319.07       53.02    248.98 o 
   7  18   0      891.09      755.71    288.38 o 
   8  18   0     2324.86     2457.16    396.08 o 
   9  18   0      214.74      174.53    278.74 o 
  -9 -18   1       90.98       22.11    274.26 o 
  -8 -18   1     1668.11     1785.73    351.57 o 
  -7 -18   1      362.34      337.02    286.29 o 
  -6 -18   1     2357.96     2317.35    385.95 o 
  -5 -18   1     3278.55     3810.13    436.66 o 
  -4 -18   1      698.84      -82.87    254.83 o 
  -3 -18   1       26.40     -326.30    354.34 o 
  -2 -18   1      168.19       82.85    421.90 o 
 -10 -17   1     2650.86     2858.80    387.51 o 
  -9 -17   1     1100.89     1472.57    327.89 o 
  -8 -17   1     4019.81     3426.60    428.48 o 
  -7 -17   1      276.60      248.53    290.43 o 
  -6 -17   1      882.93      734.09    279.96 o 
  -5 -17   1      535.37      385.95    239.13 o 
  -4 -17   1      351.95      435.12    273.51 o 
  -3 -17   1       96.39       81.89    241.78 o 
  -2 -17   1      708.83      370.92    430.82 o 
  -1 -17   1        9.08      -28.04    384.94 o 
   0 -17   1      133.34      527.69    383.66 o 
   1 -17   1      192.38       -8.92    423.17 o 
 -11 -16   1     2581.69     2442.18    565.93 o 
 -10 -16   1      149.54     -241.99    220.93 o 
  -9 -16   1      104.11      165.88    254.81 o 
  -8 -16   1        1.74     -380.07    227.08 o 
  -7 -16   1       91.43     -101.49    274.04 o 
  -6 -16   1       78.89      108.49    200.50 o 
  -5 -16   1      221.53      493.79    414.25 o 
  -4 -16   1       28.45     -441.34    318.02 o 
  -3 -16   1      102.86      -43.96    212.14 o 
  -2 -16   1      258.42      503.91    275.28 o 
  -1 -16   1      902.39      875.67    419.35 o 
   0 -16   1      222.73      159.33    388.76 o 
   1 -16   1      544.04      296.99    398.96 o 
   2 -16   1      504.27      503.48    429.55 o 
 -12 -15   1       10.28      -65.01    299.54 o 
 -11 -15   1      202.22     -308.46    335.23 o 
 -10 -15   1       80.88      189.15    219.70 o 
  -9 -15   1        1.69     -225.61    227.04 o 
  -8 -15   1       63.41      335.43    260.36 o 
  -7 -15   1      313.36     -115.87    223.48 o 
  -6 -15   1      218.41      171.63    243.55 o 
  -5 -15   1      347.57      890.63    252.05 o 
  -4 -15   1      166.65      159.07    201.98 o 
  -3 -15   1       37.92      -93.97    194.62 o 
  -2 -15   1      173.00       51.91    219.18 o 
  -1 -15   1      158.87      131.29    350.52 o 
   0 -15   1      158.65     -207.76    353.07 o 
   1 -15   1     1124.97      822.13    435.92 o 
   2 -15   1       33.40     -132.56    370.92 o 
   3 -15   1      981.22      785.17    429.55 o 
 -13 -14   1      107.74     -623.29    337.77 o 
 -12 -14   1      537.72      723.99    410.43 o 
 -11 -14   1     5314.64     5017.99    398.32 o 
 -10 -14   1      169.89     -147.40    225.06 o 
  -9 -14   1      140.98       26.51    224.81 o 
  -8 -14   1      569.76      -97.88    218.40 o 
  -7 -14   1      233.10      596.30    236.12 o 
  -6 -14   1     4600.46     4662.33    362.67 o 
  -5 -14   1     4633.66     4575.73    346.77 o 
  -4 -14   1      965.81     1375.69    274.42 o 
  -3 -14   1      830.34      927.44    254.59 o 
  -2 -14   1      440.75      328.33    227.03 o 
  -1 -14   1      499.27      837.91    356.26 o 
   0 -14   1      131.73      152.95    291.89 o 
   1 -14   1      373.76       36.96    305.91 o 
   2 -14   1        0.74      -10.20    298.26 o 
   3 -14   1     2776.72     3343.33    569.76 o 
   4 -14   1      242.93       31.87    363.27 o 
   5 -14   1      830.00      525.36    294.57 o 
 -13 -13   1      716.76      411.70    372.19 o 
 -12 -13   1     1264.34     1138.24    407.88 o 
 -11 -13   1      447.23      619.68    252.45 o 
 -10 -13   1      694.77      397.51    342.87 o 
  -9 -13   1      504.32      591.30    237.32 o 
  -8 -13   1     8403.94     8111.41    437.93 o 
  -7 -13   1      142.97       25.02    202.56 o 
  -6 -13   1     4066.34     4238.98    412.34 o 
  -5 -13   1     2014.96     2404.57    299.60 o 
  -4 -13   1     3116.68     3829.69    362.70 o 
  -3 -13   1     1727.19     1964.86    290.97 o 
  -2 -13   1     1105.94     1526.67    275.65 o 
  -1 -13   1     1909.13     2511.81    311.46 o 
   0 -13   1     1056.79     1003.13    387.49 o 
   1 -13   1     1034.55     1083.53    260.27 o 
   2 -13   1       89.26      230.49    229.57 o 
   3 -13   1      225.61     -169.53    212.22 o 
   4 -13   1     1195.11     1479.63    322.70 o 
   5 -13   1      498.08      188.04    238.63 o 
   6 -13   1      866.90      585.77    397.04 o 
 -13 -12   1       66.62        6.37    328.85 o 
 -12 -12   1       27.03     -224.33    271.49 o 
 -11 -12   1       72.87     -105.45    212.61 o 
 -10 -12   1      112.16      120.81    197.56 o 
  -9 -12   1      160.08      195.58    264.48 o 
  -8 -12   1      133.33      141.72    212.01 o 
  -7 -12   1     1917.05     2501.61    307.62 o 
  -6 -12   1     3075.41     3135.31    338.23 o 
  -5 -12   1     1294.92     1368.12    257.47 o 
  -4 -12   1      452.01      645.33    215.56 o 
  -3 -12   1     3180.91     4123.74    307.40 o 
  -2 -12   1     1537.11     1516.70    186.85 o 
  -1 -12   1     2893.31     3572.54    248.90 o 
   0 -12   1     2080.22     2690.72    301.93 o 
   1 -12   1     1886.22     1892.18    281.38 o 
   2 -12   1      724.09      521.54    429.55 o 
   3 -12   1       88.82     -117.32    212.76 o 
   4 -12   1      273.27       28.74    223.37 o 
   5 -12   1      272.53       64.22    253.59 o 
   6 -12   1     2014.57     1709.89    329.55 o 
   7 -12   1       21.59       72.17    396.41 o 
 -14 -11   1      231.95     -327.58    319.93 o 
 -13 -11   1      432.33      805.56    370.92 o 
 -12 -11   1      370.41     -137.66    248.55 o 
 -11 -11   1      333.61      104.17    205.55 o 
 -10 -11   1      120.00      -49.02    194.73 o 
  -9 -11   1     1596.55     1658.33    268.58 o 
  -8 -11   1     1628.95     1947.78    288.31 o 
  -7 -11   1     5645.65     5746.28    351.22 o 
  -6 -11   1      778.48     1046.07    234.32 o 
  -5 -11   1      165.03      159.60    185.46 o 
  -4 -11   1       48.04     -140.69    103.56 o 
  -3 -11   1      181.95       78.70    131.21 o 
  -2 -11   1       34.79      133.29    126.58 o 
  -1 -11   1     2490.28     2664.00    221.84 o 
   0 -11   1     1710.24     1872.79    207.83 o 
   1 -11   1      345.47      606.60    158.43 o 
   2 -11   1       93.00       89.95    219.87 o 
   3 -11   1     2743.96     3198.06    347.80 o 
   4 -11   1      909.55     1007.28    277.06 o 
   5 -11   1     1777.56     2206.77    540.44 o 
   6 -11   1       17.16      319.59    363.27 o 
   7 -11   1      344.73      185.01    328.22 o 
 -14 -10   1      120.76      -20.39    282.97 o 
 -13 -10   1      776.18     1006.95    342.87 o 
 -12 -10   1        0.21      252.38    289.34 o 
 -11 -10   1     2941.65     3461.15    353.71 o 
 -10 -10   1      271.12       52.84    179.73 o 
  -9 -10   1     4075.34     4089.33    354.34 o 
  -8 -10   1        9.58     -246.91    123.46 o 
  -7 -10   1     2388.74     2425.31    185.74 o 
  -6 -10   1      119.91      153.92    113.39 o 
  -5 -10   1       10.05      -88.24    101.41 o 
  -4 -10   1     1489.49     1961.80    169.41 o 
  -3 -10   1     1534.99     1684.88    163.91 o 
  -2 -10   1       47.69        9.24    121.90 o 
  -1 -10   1    10595.37     9910.79    844.37 o 
   0 -10   1       59.81      -59.21    123.23 o 
   1 -10   1     6492.07     6579.87    572.99 o 
   2 -10   1      345.78       85.14    195.09 o 
   3 -10   1     2416.43     2556.45    305.14 o 
   4 -10   1      154.15       59.26    251.74 o 
   5 -10   1      639.73      837.97    258.75 o 
   6 -10   1      493.89      413.23    240.99 o 
   7 -10   1       16.03        2.75    287.43 o 
   8 -10   1      772.78      593.67    285.17 o 
 -14  -9   1       26.70     -240.90    314.83 o 
 -13  -9   1      398.21        5.10    291.89 o 
 -12  -9   1       44.98       61.18    267.67 o 
 -11  -9   1      315.62      273.61    166.53 o 
 -10  -9   1       37.83      -54.65    138.59 o 
  -9  -9   1     1181.32     1087.11    190.36 o 
  -8  -9   1     1394.83     1521.77    176.58 o 
  -7  -9   1      755.32      988.61    155.17 o 
  -6  -9   1     4494.60     4268.81    199.37 o 
  -5  -9   1    18237.13    17559.72    463.14 o 
  -4  -9   1     8030.02     8107.28    239.00 o 
  -3  -9   1      962.96     1262.66    139.68 o 
  -2  -9   1     3197.66     2956.67    333.89 o 
  -1  -9   1       37.43      -32.33    100.29 o 
   0  -9   1     1198.86     1545.43    170.67 o 
   1  -9   1      838.87      940.90    155.82 o 
   2  -9   1     1665.02     1856.06    184.01 o 
   3  -9   1     3469.24     3640.02    336.01 o 
   4  -9   1      352.35      593.69    319.29 o 
   5  -9   1     2210.31     2260.94    335.95 o 
   6  -9   1      623.96      476.80    235.20 o 
   7  -9   1       96.92      -45.82    296.35 o 
   8  -9   1      627.17      225.31    265.68 o 
   9  -9   1     1773.23     1931.77    364.13 o 
 -13  -8   1      411.58      -13.35    213.17 o 
 -12  -8   1        7.47     -225.84    362.63 o 
 -11  -8   1     2950.03     3518.43    265.47 o 
 -10  -8   1      283.24      118.50    212.39 o 
  -9  -8   1      579.18      610.08    157.05 o 
  -8  -8   1      357.23      109.79    132.53 o 
  -7  -8   1      322.66      273.89    111.71 o 
  -6  -8   1     5140.01     5263.12    208.58 o 
  -5  -8   1        8.80      -53.00     87.82 o 
  -4  -8   1    10094.95    10043.93    359.04 o 
  -3  -8   1     9942.14    10312.16    249.53 o 
  -2  -8   1      831.30      683.61    119.05 o 
  -1  -8   1     5348.27     5424.70    423.59 o 
   0  -8   1     2810.23     2782.76    172.77 o 
   1  -8   1      153.64       94.12    110.01 o 
   2  -8   1      494.30      481.82    128.28 o 
   3  -8   1      937.32      952.06    227.98 o 
   4  -8   1      185.92      -56.21    231.34 o 
   5  -8   1      781.49      752.97    232.08 o 
   6  -8   1     4806.32     4297.40    351.81 o 
   7  -8   1      122.47      161.08    227.35 o 
   8  -8   1     1449.42     1449.73    327.58 o 
   9  -8   1      799.36      890.69    301.97 o 
  10  -8   1       17.00     -359.52    262.59 o 
 -14  -7   1        1.68     -192.47    353.07 o 
 -13  -7   1      192.29       66.11    218.40 o 
 -12  -7   1       21.58      396.41    317.38 o 
 -11  -7   1      462.03      551.06    169.37 o 
 -10  -7   1      182.48       -6.38    132.82 o 
  -9  -7   1      808.29      998.66    167.53 o 
  -8  -7   1       62.29      -38.53    112.06 o 
  -7  -7   1    12820.18    12595.67    309.50 o 
  -6  -7   1     1139.17     1322.04    141.80 o 
  -5  -7   1     3640.76     3843.06    170.76 o 
  -4  -7   1     1195.19     1317.69    125.17 o 
  -3  -7   1     3116.10     3033.72    145.18 o 
  -2  -7   1      103.39      269.83     89.47 o 
  -1  -7   1     5038.09     4574.14    488.62 o 
   0  -7   1     3005.76     3163.60    159.36 o 
   1  -7   1     1003.43     1184.27    135.72 o 
   2  -7   1     7821.10     8226.15    288.95 o 
   3  -7   1      288.42      395.01    150.19 o 
   4  -7   1     1962.74     1939.83    253.22 o 
   5  -7   1       17.94        4.93    261.93 o 
   6  -7   1       40.22       21.27    218.60 o 
   7  -7   1     1770.74     1677.04    295.78 o 
   8  -7   1      102.09      147.30    224.38 o 
   9  -7   1     1076.08     1358.34    315.88 o 
  10  -7   1      962.88      650.86    305.06 o 
 -14  -6   1      304.51      458.86    353.07 o 
 -13  -6   1     5808.02     5921.89    567.21 o 
 -12  -6   1      795.71      842.18    186.62 o 
 -11  -6   1      333.80      382.60    173.81 o 
 -10  -6   1      149.03      237.67    141.49 o 
  -9  -6   1     3827.06     4093.89    223.16 o 
  -8  -6   1       13.92      -92.52    111.59 o 
  -7  -6   1     4095.32     4228.45    217.94 o 
  -6  -6   1     5354.91     5593.83    205.12 o 
  -5  -6   1     4684.11     4913.75    257.15 o 
  -4  -6   1     1118.05     1213.16    117.75 o 
  -3  -6   1     2090.01     2078.83    126.87 o 
  -2  -6   1      224.04      181.79     89.40 o 
  -1  -6   1    17782.78    15766.68    940.44 o 
   0  -6   1     1011.64     1068.15    119.57 o 
   1  -6   1    17281.60    17639.98    617.80 o 
   2  -6   1      554.14      565.56    109.51 o 
   3  -6   1        9.88      -60.70     91.02 o 
   4  -6   1     1098.20     1419.97    147.47 o 
   5  -6   1      325.31      287.12    184.75 o 
   6  -6   1      582.83      682.57    254.29 o 
   7  -6   1       12.73      196.82    214.30 o 
   8  -6   1      234.45      333.47    235.34 o 
   9  -6   1      161.06      349.40    254.98 o 
  10  -6   1     1398.66     1706.49    327.60 o 
  11  -6   1      192.33     -126.02    286.31 o 
 -14  -5   1      114.78     -268.95    326.30 o 
 -13  -5   1      385.61      593.97    341.60 o 
 -12  -5   1     1415.67     1611.74    275.79 o 
 -11  -5   1      599.29      776.92    174.07 o 
 -10  -5   1      266.68      220.83    181.63 o 
  -9  -5   1     3106.09     3163.67    215.72 o 
  -8  -5   1       28.65      232.76    169.26 o 
  -7  -5   1    18155.93    18251.78    547.28 o 
  -6  -5   1      409.10     3206.21    162.41 o 
  -5  -5   1     8996.52     9390.81    260.03 o 
  -4  -5   1     4315.41     4688.65    158.83 o 
  -3  -5   1     4954.69     4921.65    155.69 o 
  -2  -5   1    14154.82    14247.66    888.99 o 
  -1  -5   1     9833.15     9342.98    730.35 o 
   0  -5   1      216.63      222.17     85.59 o 
   1  -5   1     7503.52     7341.97    195.31 o 
   2  -5   1     1077.27     1186.55    114.11 o 
   3  -5   1      587.99      736.99    104.88 o 
   4  -5   1     6451.52     6761.04    295.73 o 
   5  -5   1     6145.80     5664.18    267.95 o 
   6  -5   1      212.25       34.95    150.33 o 
   7  -5   1    10625.96     9682.62    675.81 o 
   8  -5   1     2118.09     1934.20    249.77 o 
   9  -5   1      752.61      799.66    199.25 o 
  10  -5   1      460.01      752.06    264.69 o 
  11  -5   1       16.23      -54.94    254.46 o 
 -14  -4   1      106.49       10.20    317.38 o 
 -13  -4   1      556.72      201.39    346.70 o 
 -12  -4   1       94.66      171.99    204.11 o 
 -11  -4   1      309.80      159.13    152.34 o 
 -10  -4   1       12.79        2.42    131.57 o 
  -9  -4   1     8033.75     7229.08    391.95 o 
  -8  -4   1     1161.44      999.04    148.32 o 
  -7  -4   1       15.71       87.56    124.37 o 
  -6  -4   1      243.04      241.13     90.77 o 
  -5  -4   1      174.53       77.19     99.22 o 
  -4  -4   1     8484.53     8957.84    312.20 o 
  -3  -4   1       41.28      135.25     92.80 o 
  -2  -4   1     1932.37     2038.34    117.22 o 
  -1  -4   1     7634.79     7856.45    483.17 o 
   0  -4   1       23.32       83.91    111.51 o 
   1  -4   1     3704.03     3623.17    134.98 o 
   2  -4   1      158.67      175.42    111.27 o 
   3  -4   1     5688.31     5398.51    207.11 o 
   4  -4   1     4905.09     4791.74    151.93 o 
   5  -4   1       12.29       -8.72     80.30 o 
   6  -4   1      579.72      596.21    155.69 o 
   7  -4   1        5.25     -106.22    142.41 o 
   8  -4   1     2189.25     2307.74    327.33 o 
   9  -4   1      577.29      600.73    208.71 o 
  10  -4   1      250.89      190.84    192.34 o 
  11  -4   1      664.06      707.39    228.86 o 
  12  -4   1      229.86      117.90    326.94 o 
 -14  -3   1      640.66      779.23    332.09 o 
 -12  -3   1      557.05      541.62    279.14 o 
 -11  -3   1      223.54       42.76    337.77 o 
 -10  -3   1      367.03      307.45    152.63 o 
  -9  -3   1       38.35       40.08    118.04 o 
  -8  -3   1     3061.07     3022.56    324.27 o 
  -7  -3   1        1.20      -80.46     96.94 o 
  -6  -3   1      230.39      334.80     92.16 o 
  -5  -3   1     6224.70     6282.69    188.69 o 
  -4  -3   1       57.52      117.39     76.33 o 
  -3  -3   1    60605.26    60323.56   1311.87 o 
  -2  -3   1    20925.16    21051.30    349.92 o 
  -1  -3   1      280.20      284.50     56.43 o 
   0  -3   1     1079.79     1340.29     87.88 o 
   1  -3   1       65.16      100.18     64.74 o 
   2  -3   1    36162.30    34992.98    399.76 o 
   3  -3   1     1772.38     1900.73    132.39 o 
   4  -3   1      554.02      985.13     98.98 o 
   5  -3   1     2731.34     2920.93    132.78 o 
   6  -3   1      185.99       20.61    125.24 o 
   7  -3   1     1122.26     1049.45    182.77 o 
   8  -3   1      922.22      940.98    200.34 o 
   9  -3   1     1122.64     1214.23    221.68 o 
  10  -3   1       56.52     -335.90    167.95 o 
  11  -3   1     1563.90     1578.98    265.30 o 
  12  -3   1       17.91     -249.49    192.65 o 
 -14  -2   1      437.72      860.82    330.52 o 
 -13  -2   1      932.66      645.57    292.42 o 
 -12  -2   1     1280.41      839.76    240.03 o 
 -11  -2   1      107.26      182.05    205.76 o 
 -10  -2   1      567.29      422.78    159.57 o 
  -9  -2   1     1957.32     2295.42    215.40 o 
  -8  -2   1       84.36     -112.62     98.57 o 
  -7  -2   1      373.78      315.23    103.75 o 
  -6  -2   1     1843.85     2147.13    191.97 o 
  -5  -2   1     7458.50     7802.28    278.57 o 
  -4  -2   1    16445.76    17394.67    417.58 o 
  -3  -2   1     6509.78     6732.59    209.99 o 
  -2  -2   1     4803.05     5193.63    110.42 o 
  -1  -2   1     3882.68     3914.17     88.23 o 
   0  -2   1      268.84      379.04     50.63 o 
   1  -2   1     5856.39     5971.38    138.45 o 
   2  -2   1      540.57      828.42     66.97 o 
   3  -2   1     3323.67     3037.06    108.83 o 
   4  -2   1      189.31      183.14     67.69 o 
   5  -2   1     3542.54     3104.47    131.58 o 
   6  -2   1     1232.09     1525.76    124.15 o 
   7  -2   1     1013.01     1017.90    206.87 o 
   8  -2   1      586.89      611.24    184.26 o 
   9  -2   1     5358.73     5747.15    306.32 o 
  10  -2   1      171.72      -34.80    200.48 o 
  11  -2   1       47.82     -248.00    245.62 o 
  12  -2   1     3567.69     3759.63    370.00 o 
 -13  -1   1      818.85      792.26    314.65 o 
 -12  -1   1      449.70       68.24    186.09 o 
 -11  -1   1     4452.36     4351.66    318.59 o 
 -10  -1   1      537.32      436.83    201.29 o 
  -9  -1   1      478.08      686.96    146.92 o 
  -8  -1   1       28.53       66.67    115.71 o 
  -7  -1   1    20870.72    20708.04    377.25 o 
  -6  -1   1     1884.43     2046.37    150.95 o 
  -5  -1   1     1321.56     1638.52    126.89 o 
  -4  -1   1      857.68     1015.67    101.53 o 
  -3  -1   1     5804.29     6378.93    336.50 o 
  -2  -1   1       12.68       35.93     37.68 o 
  -1  -1   1     1011.80     1095.91     40.99 o 
   0  -1   1      254.47      345.86     28.75 o 
   1  -1   1     1631.36     1578.60     87.84 o 
   2  -1   1    19723.54    18839.15    342.93 o 
   3  -1   1    52562.68    48207.25   2831.02 o 
   4  -1   1     3248.72     3037.09    115.81 o 
   5  -1   1     4614.09     3999.51    139.93 o 
   6  -1   1      591.84      483.04     95.74 o 
   7  -1   1    16821.14    15774.82    294.47 o 
   8  -1   1       97.27      -28.70    135.87 o 
   9  -1   1       57.75       50.74    150.04 o 
  10  -1   1       28.51       98.93    190.36 o 
  11  -1   1       11.71     -196.29    175.50 o 
  12  -1   1      421.01       72.47    211.20 o 
  13  -1   1       55.42     -126.03    223.71 o 
 -13   0   1     1631.03     1675.16    525.14 o 
 -12   0   1       26.62     -209.30    187.39 o 
 -11   0   1      293.94      372.19    294.44 o 
 -10   0   1       87.50     -214.09    176.94 o 
  -9   0   1     2155.35     2267.81    276.75 o 
  -8   0   1      101.04       65.00    155.93 o 
  -7   0   1     1597.07     1936.84    170.56 o 
  -6   0   1      167.52      186.07     91.84 o 
  -5   0   1       80.94       -9.67     75.10 o 
  -4   0   1    14982.26    14959.53    753.01 o 
  -3   0   1     8925.82     8745.01    453.61 o 
  -2   0   1     6269.57     6637.68    354.68 o 
  -1   0   1     1619.07     1540.18    144.01 o 
   0   0   1        0.02      -18.59     10.70 o 
   1   0   1     1798.06     1695.09     69.81 o 
   2   0   1     7047.70     7297.62    107.75 o 
   3   0   1     4109.53     4224.71    123.70 o 
   4   0   1     6671.41     7273.02    174.99 o 
   5   0   1     1039.00     1278.25    118.01 o 
   6   0   1     1141.06     1291.38    131.91 o 
   7   0   1        9.35      -35.69     91.07 o 
   8   0   1      352.12      550.23    122.69 o 
   9   0   1     2689.73     2888.46    266.88 o 
  10   0   1     2278.28     2716.06    266.14 o 
  11   0   1      588.86      486.21    187.86 o 
  12   0   1      138.96     -145.80    179.76 o 
  13   0   1      851.43      986.35    248.46 o 
 -13   1   1      211.57      160.64    317.38 o 
 -12   1   1       38.58     -363.35    181.67 o 
 -11   1   1      673.79      675.55    322.66 o 
 -10   1   1     1946.86     2019.00    376.01 o 
  -9   1   1      247.60      263.05    294.44 o 
  -8   1   1     7087.50     6536.02    370.07 o 
  -7   1   1    18956.75    17955.39    588.50 o 
  -6   1   1     1577.30     1834.59    147.40 o 
  -5   1   1     4383.27     3914.91    190.60 o 
  -4   1   1     3698.63     3675.27    145.83 o 
  -3   1   1    48894.66    45710.05   2952.23 o 
  -2   1   1    20398.93    19766.23   1072.40 o 
  -1   1   1     3606.71     3731.82    217.88 o 
   0   1   1      248.13      380.36     27.95 o 
   1   1   1      409.33      476.90     26.90 o 
   2   1   1       39.32       81.72     39.62 o 
   3   1   1     8067.06     8844.50    189.30 o 
   4   1   1      998.24     1313.79    108.92 o 
   5   1   1     2401.98     2361.85    128.59 o 
   6   1   1      106.76      246.97    131.36 o 
   7   1   1    26463.08    26655.00    641.15 o 
   8   1   1      103.70      -17.38    127.83 o 
   9   1   1      621.74      816.53    186.08 o 
  10   1   1       15.68      -38.96    165.07 o 
  11   1   1     3989.51     3929.25    279.46 o 
  12   1   1       33.69     -342.37    171.19 o 
  13   1   1        3.50      -48.68    214.31 o 
 -12   2   1      134.12      -34.24    215.76 o 
 -11   2   1       78.55      -81.19    221.33 o 
 -10   2   1     1047.78     1065.40    258.03 o 
  -9   2   1     3815.95     4404.10    311.34 o 
  -8   2   1      169.47      299.69    167.29 o 
  -7   2   1      906.32      826.48    142.05 o 
  -6   2   1      299.30      286.61    112.07 o 
  -5   2   1     1882.83     2113.66    142.21 o 
  -4   2   1     1002.47     1209.30    159.81 o 
  -3   2   1       19.58      -13.46     71.58 o 
  -2   2   1    12880.40    12257.24    843.42 o 
  -1   2   1     7908.06     8020.55    603.71 o 
   0   2   1       63.57       66.83     35.44 o 
   1   2   1     2588.93     2712.18     98.24 o 
   2   2   1     7431.45     7849.76    128.79 o 
   3   2   1     7096.95     7229.45    155.20 o 
   4   2   1    13284.84    13803.39    422.89 o 
   5   2   1     7876.97     7892.03    199.60 o 
   6   2   1      134.36       -5.37     82.47 o 
   7   2   1        4.02      -81.83     85.95 o 
   8   2   1     1238.08     1185.56    156.99 o 
   9   2   1     1959.26     2704.26    214.76 o 
  10   2   1      830.57      521.77    192.38 o 
  11   2   1      105.00     -122.98    156.39 o 
  12   2   1      754.66      771.81    201.36 o 
  13   2   1     1586.12     1359.51    260.07 o 
  14   2   1       53.69     -183.95    247.26 o 
 -12   3   1        4.18     -326.31    182.43 o 
 -11   3   1     2739.11     2887.81    302.02 o 
 -10   3   1        2.59     -114.03    178.23 o 
  -9   3   1      289.51      226.34    168.75 o 
  -8   3   1     1288.84     1096.54    195.38 o 
  -7   3   1      157.35      127.46    214.14 o 
  -6   3   1    11609.56    11255.50    285.69 o 
  -5   3   1     3343.17     3323.00    268.87 o 
  -4   3   1     2124.18     2039.10    153.59 o 
  -3   3   1      591.33      827.05    103.32 o 
  -2   3   1    25465.79    26407.08    581.81 o 
  -1   3   1     4335.67     4662.64    134.02 o 
   0   3   1     2900.85     3126.32     82.25 o 
   1   3   1     1601.15     1517.53    103.81 o 
   2   3   1    15361.16    15219.67    591.11 o 
   3   3   1    65684.84    68994.75   1967.95 o 
   4   3   1       93.88      112.07     74.35 o 
   5   3   1     6068.28     5864.06    180.02 o 
   6   3   1      278.62      206.97     92.75 o 
   7   3   1      297.00      366.03    109.71 o 
   8   3   1      252.07      215.04    120.69 o 
   9   3   1      594.38      649.48    198.79 o 
  10   3   1      126.50      144.78    129.42 o 
  11   3   1       63.88     -242.28    151.39 o 
  12   3   1      377.29      -67.80    175.60 o 
  13   3   1        2.52     -355.15    177.57 o 
  14   3   1      501.81     -230.28    695.94 o 
 -12   4   1       95.89        0.17    213.36 o 
 -11   4   1     1999.18     2360.71    314.32 o 
 -10   4   1      252.75      -11.41    191.96 o 
  -9   4   1      109.32     -189.97    155.58 o 
  -8   4   1      288.23      377.31    187.77 o 
  -7   4   1     1517.80     1667.75    205.23 o 
  -6   4   1     1757.96     2102.23    155.66 o 
  -5   4   1     2128.72     2457.65    161.34 o 
  -4   4   1     9305.57     9542.54    215.18 o 
  -3   4   1     9404.55     8842.67    191.56 o 
  -2   4   1     3109.43     3128.42    124.78 o 
  -1   4   1      779.87      809.35     87.92 o 
   0   4   1     2941.24     3227.34    193.74 o 
   1   4   1     1050.47     1431.14    144.27 o 
   3   4   1        1.88      -75.46     54.20 o 
   4   4   1     8944.18     9426.77    373.06 o 
   5   4   1       39.28       28.36     70.59 o 
   6   4   1       61.82      -16.10     80.05 o 
   7   4   1        4.41      -25.93     89.62 o 
   8   4   1      110.33      -80.70    109.22 o 
   9   4   1     8567.84     8457.40    293.85 o 
  10   4   1      990.69     1137.61    177.09 o 
  11   4   1     1215.64     1185.40    336.50 o 
  12   4   1      568.76      430.54    203.61 o 
  13   4   1      401.48      204.86    185.66 o 
  14   4   1      847.93      606.55    317.82 o 
 -11   5   1     1645.69     1580.53    268.91 o 
 -10   5   1     1347.97     1097.95    235.52 o 
  -9   5   1     1650.06     1989.47    255.69 o 
  -8   5   1     5288.44     4930.68    286.81 o 
  -7   5   1     8606.44     7781.95    332.72 o 
  -6   5   1        4.59     -196.31    127.02 o 
  -5   5   1     6164.58     5800.58    200.36 o 
  -4   5   1    16045.10    15252.31    342.38 o 
  -3   5   1     1194.88     1438.64    139.09 o 
  -2   5   1      694.54      810.85     96.69 o 
  -1   5   1    22130.13    21332.51    261.33 o 
   0   5   1     1501.33     1882.73    128.93 o 
   1   5   1      274.36      453.58     85.92 o 
   2   5   1    17039.39    15676.01    205.83 o 
   3   5   1    20661.39    20680.45    529.59 o 
   4   5   1     1221.81     1466.06    106.27 o 
   5   5   1    14395.01    14454.20    487.90 o 
   6   5   1      193.41     3229.89    160.27 o 
   7   5   1    20400.80    20346.61    575.88 o 
   8   5   1     1376.49     1629.47    247.07 o 
   9   5   1     2780.57     3164.58    230.86 o 
  10   5   1        0.80      172.24    139.37 o 
  11   5   1      509.50      328.16    149.23 o 
  12   5   1      679.34       65.01    257.47 o 
  13   5   1      162.12      418.14    205.74 o 
  14   5   1      712.17      568.86    456.95 o 
 -11   6   1      253.97     -164.51    214.20 o 
 -10   6   1       28.57      -77.84    190.14 o 
  -9   6   1       69.80     -187.13    162.58 o 
  -8   6   1      191.16     -100.70    170.48 o 
  -7   6   1      100.72       90.50    162.10 o 
  -6   6   1      289.55      279.44    160.88 o 
  -5   6   1       25.62       13.35    144.08 o 
  -4   6   1    14512.63    13836.13    291.42 o 
  -3   6   1     5119.65     5164.37    174.06 o 
  -2   6   1     4906.36     4646.34    192.54 o 
  -1   6   1    18291.75    18251.88    307.09 o 
   0   6   1      256.77      261.87     95.15 o 
   1   6   1    17189.42    16322.58    555.85 o 
   2   6   1      203.01      355.71     75.44 o 
   3   6   1     5244.33     5074.16    137.34 o 
   4   6   1        8.72       -4.95     92.87 o 
   5   6   1     5829.02     6169.26    183.72 o 
   6   6   1     2495.64     2785.55    164.63 o 
   7   6   1     4733.77     5254.48    451.06 o 
   8   6   1       56.99       77.74    104.63 o 
   9   6   1     3315.21     3286.19    208.23 o 
  10   6   1     4558.63     4744.80    249.44 o 
  11   6   1       89.15      -21.25    130.50 o 
  12   6   1       35.48      343.31    159.01 o 
  13   6   1     8339.31     7904.57    368.89 o 
  14   6   1      205.68      368.37    525.78 o 
 -10   7   1      155.75     -133.53    191.31 o 
  -9   7   1      365.26       70.73    211.03 o 
  -8   7   1     4120.88     4154.60    350.46 o 
  -7   7   1     2599.85     2246.75    269.97 o 
  -6   7   1     8772.91     7797.35    331.47 o 
  -5   7   1      101.16      172.93    141.98 o 
  -4   7   1       42.60      -43.63    100.67 o 
  -3   7   1      602.50      703.46    120.96 o 
  -2   7   1     3030.40     3246.69    179.01 o 
  -1   7   1      379.28      462.67    111.03 o 
   0   7   1      199.40       89.62     90.29 o 
   1   7   1     6434.12     5672.32    182.41 o 
   2   7   1     3827.92     3432.44    368.66 o 
   3   7   1     3925.80     4238.73    136.72 o 
   4   7   1      103.87      133.44     68.30 o 
   5   7   1     1803.75     2173.04    174.60 o 
   6   7   1      536.37      869.99    182.83 o 
   7   7   1    15958.30    16135.15    745.90 o 
   8   7   1        2.76     -174.97    100.35 o 
   9   7   1     1689.53     1771.04    197.78 o 
  10   7   1      295.77      158.60    168.77 o 
  11   7   1       17.48       -6.53    211.84 o 
  12   7   1     1137.21     1150.33    204.44 o 
  13   7   1      109.32     -214.14    266.40 o 
 -10   8   1      706.20      332.06    275.12 o 
  -9   8   1       38.41     -387.42    214.21 o 
  -8   8   1      238.80      -64.40    215.50 o 
  -7   8   1       24.43     -230.90    194.05 o 
  -6   8   1     4156.03     3660.98    268.28 o 
  -5   8   1     2942.11     3251.82    342.55 o 
  -4   8   1      293.97       24.59    181.96 o 
  -3   8   1     1016.87     1131.85    216.91 o 
  -2   8   1     3462.29     3410.57    192.30 o 
  -1   8   1     1159.06     1618.88    156.60 o 
   0   8   1     2126.51     2243.88    170.93 o 
   1   8   1     3164.30     3321.09    167.81 o 
   2   8   1      924.24      989.45    119.87 o 
   3   8   1     3192.43     3538.62    159.77 o 
   4   8   1     4976.47     5355.39    343.56 o 
   5   8   1      198.90      197.41     88.15 o 
   6   8   1        5.96      -76.70     88.73 o 
   7   8   1      723.20      976.69    149.89 o 
   8   8   1      304.03      356.31    129.15 o 
   9   8   1      821.61     1064.03    172.05 o 
  10   8   1      513.98      538.24    164.64 o 
  11   8   1     3144.07     3897.11    310.51 o 
  12   8   1      255.68      316.19    170.07 o 
  13   8   1      639.93      747.58    250.08 o 
  -9   9   1     3700.13     3378.12    693.39 o 
  -8   9   1      198.03      -15.49    219.89 o 
  -7   9   1       97.97     -298.98    199.13 o 
  -6   9   1      308.47       20.19    201.14 o 
  -5   9   1     1594.75     1778.29    305.66 o 
  -4   9   1     5574.79     5338.23    354.83 o 
  -3   9   1      241.46      104.39    134.06 o 
  -2   9   1       63.55      218.90    127.48 o 
  -1   9   1     6728.58     6485.39    407.06 o 
   0   9   1       85.40       65.65    107.81 o 
   1   9   1      744.96      792.17    130.38 o 
   2   9   1      457.71      394.64    107.67 o 
   3   9   1     2121.96     2072.05    266.90 o 
   4   9   1     4964.09     4947.48    169.64 o 
   5   9   1    29334.37    29788.33    492.20 o 
   6   9   1     1195.68     1289.03    142.65 o 
   7   9   1     1065.27     1560.75    196.94 o 
   8   9   1     2765.85     3069.65    209.74 o 
   9   9   1     1319.82     1700.51    448.88 o 
  10   9   1        5.59     -250.77    173.13 o 
  11   9   1      398.59      377.78    207.45 o 
  12   9   1     1961.55     2383.86    478.62 o 
  13   9   1      625.77      444.32    243.67 o 
  -8  10   1      436.64      189.19    260.40 o 
  -7  10   1      143.08     -126.55    221.16 o 
  -6  10   1     2022.45     2120.23    347.41 o 
  -5  10   1     1659.04     1383.66    298.23 o 
  -4  10   1     5639.18     5540.65    363.10 o 
  -3  10   1     4709.14     4624.25    325.94 o 
  -2  10   1      433.47      595.37    158.70 o 
  -1  10   1     7907.17     8000.12    361.56 o 
   0  10   1        0.24     -227.89    113.94 o 
   1  10   1    11773.27    10906.11    530.16 o 
   2  10   1     1998.96     2149.17    169.23 o 
   3  10   1       59.75       65.25    156.47 o 
   4  10   1     3235.52     3495.80    160.30 o 
   5  10   1     1477.59     1568.87    238.52 o 
   6  10   1       60.47      -45.41    256.20 o 
   7  10   1      488.99       19.12    272.77 o 
   8  10   1       60.55      183.16    185.75 o 
   9  10   1     4650.56     4354.04    323.07 o 
  10  10   1     2255.81     2995.36    513.67 o 
  11  10   1     3983.09     4058.73    329.40 o 
  12  10   1      133.03      209.35    245.60 o 
  13  10   1     1862.19     2730.50    350.22 o 
  14  10   1       82.68     -112.17    303.36 o 
  -7  11   1      551.70      531.45    440.38 o 
  -6  11   1     1754.55     1771.08    350.98 o 
  -5  11   1      885.88      919.39    274.45 o 
  -4  11   1      117.74      225.32    391.31 o 
  -3  11   1     5917.24     5076.44    347.80 o 
  -2  11   1       62.07      241.51    211.05 o 
  -1  11   1       57.94      126.68    143.75 o 
   0  11   1        8.71     -180.01    124.08 o 
   1  11   1     1091.32     1517.54    229.36 o 
   2  11   1     3058.82     2863.03    346.94 o 
   3  11   1      563.94      522.34    202.56 o 
   4  11   1     1725.85     1780.20    273.67 o 
   5  11   1     1479.04     2141.74    287.50 o 
   6  11   1       86.98      -35.05    170.34 o 
   7  11   1     8768.94     8570.11    398.83 o 
   8  11   1        0.62     -180.59    157.87 o 
   9  11   1     1633.34     1879.08    309.73 o 
  10  11   1      836.00     1230.73    577.40 o 
  11  11   1      302.77      242.43    223.89 o 
  12  11   1        3.15      210.82    213.54 o 
  13  11   1      407.28      345.42    332.68 o 
  14  11   1      103.46     -237.08    311.01 o 
  -7  12   1       19.61      -78.72    276.66 o 
  -6  12   1      651.08      427.02    287.78 o 
  -5  12   1      216.42      101.37    241.30 o 
  -4  12   1     1096.32      960.19    275.79 o 
  -3  12   1       84.26     -207.31    213.33 o 
  -2  12   1     2519.57     3121.85    330.33 o 
  -1  12   1     1348.55     1439.06    234.63 o 
   0  12   1     1270.29     1598.37    232.53 o 
   1  12   1     4310.42     4366.05    314.82 o 
   2  12   1      232.72     -110.65    173.50 o 
   3  12   1     1303.31     1338.23    253.32 o 
   4  12   1      268.84      199.72    204.25 o 
   5  12   1      119.17      269.18    194.21 o 
   6  12   1        6.92     -282.70    158.95 o 
   7  12   1     2021.64     2330.09    299.23 o 
   8  12   1     1180.72      854.56    238.89 o 
   9  12   1      499.12      562.22    234.72 o 
  10  12   1      394.91      371.47    225.96 o 
  11  12   1        3.76     -309.85    187.45 o 
  12  12   1       53.95     -129.25    211.71 o 
  13  12   1      470.61     -174.62    286.79 o 
  14  12   1       15.39     -419.35    326.30 o 
  -6  13   1      500.51      645.09    309.96 o 
  -5  13   1      444.54      433.94    250.81 o 
  -4  13   1       67.75     -114.30    249.20 o 
  -3  13   1      328.96      390.33    278.50 o 
  -2  13   1      825.86      500.93    345.42 o 
  -1  13   1       16.12     -383.66    272.77 o 
   0  13   1       83.44       24.26    178.39 o 
   1  13   1     2679.31     3080.32    330.24 o 
   2  13   1      764.86     1031.10    315.47 o 
   3  13   1      482.37      327.43    264.48 o 
   4  13   1      217.83      -61.35    185.61 o 
   5  13   1     5194.27     5288.92    366.38 o 
   6  13   1      460.19      482.60    226.25 o 
   7  13   1       69.02     -350.48    175.24 o 
   8  13   1     2566.91     2307.19    326.71 o 
   9  13   1      337.22      437.61    236.60 o 
  10  13   1       13.57       87.84    222.86 o 
  11  13   1      469.60      299.10    289.34 o 
  12  13   1       57.55       -5.59    241.50 o 
  13  13   1     1029.57      865.47    412.98 o 
  -5  14   1     1632.00     2671.61    571.03 o 
  -4  14   1      961.95      469.06    404.06 o 
  -3  14   1     1608.31      731.63    420.63 o 
  -2  14   1       70.45        2.55    291.89 o 
  -1  14   1      864.57      935.57    414.25 o 
   0  14   1      492.13      330.61    204.11 o 
   1  14   1     1059.54     1132.82    309.10 o 
   2  14   1     1496.28     1372.16    285.12 o 
   3  14   1      331.75      371.72    237.08 o 
   4  14   1       38.92       32.97    188.87 o 
   5  14   1     1101.02     1103.55    270.02 o 
   6  14   1     2791.27     3018.00    350.25 o 
   7  14   1     3808.79     3913.19    359.85 o 
   8  14   1      292.57      161.67    286.79 o 
   9  14   1      819.52     1011.48    332.68 o 
  10  14   1        3.54     -269.29    342.24 o 
  11  14   1     6022.63     6002.20    426.08 o 
  12  14   1     1168.67     1359.36    319.41 o 
  13  14   1        8.90     -314.83    331.40 o 
  -4  15   1       10.30     -126.19    342.87 o 
  -3  15   1     1813.38     1182.85    449.94 o 
  -2  15   1       48.39       29.32    387.49 o 
  -1  15   1      912.64      911.35    401.51 o 
   0  15   1      112.08     -246.00    321.20 o 
   1  15   1      739.65      469.57    252.77 o 
   2  15   1       48.09      -72.66    217.12 o 
   3  15   1      286.80      421.57    323.12 o 
   4  15   1      306.27      294.14    229.20 o 
   5  15   1     1971.99     2448.50    360.08 o 
   6  15   1       39.73       88.22    344.79 o 
   7  15   1      861.36     1141.46    265.80 o 
   8  15   1       11.51     -150.49    205.16 o 
   9  15   1      124.58       23.18    210.42 o 
  10  15   1      216.98      245.79    248.74 o 
  11  15   1      435.43      296.53    252.33 o 
  12  15   1       92.56     -171.84    242.27 o 
  -2  16   1      271.05     -707.42    356.89 o 
  -1  16   1       46.15     -248.55    316.11 o 
   0  16   1      512.95      105.79    388.76 o 
   1  16   1     1316.13      571.03    441.02 o 
   2  16   1       22.57       82.37    335.86 o 
   3  16   1      214.70       -9.15    231.17 o 
   4  16   1       78.76       -5.25    219.50 o 
   5  16   1       22.57     -351.35    216.64 o 
   6  16   1     1740.18     2188.16    351.41 o 
   7  16   1       14.38     -300.99    213.93 o 
   8  16   1      430.11      326.46    276.59 o 
   9  16   1      100.98     -243.43    404.06 o 
  10  16   1      616.38      765.04    273.49 o 
  11  16   1     3783.13     3627.89    426.47 o 
  12  16   1       35.17     -279.14    396.41 o 
  -1  17   1       53.93      -72.65    411.70 o 
   0  17   1      148.14      215.41    369.64 o 
   1  17   1      243.81      571.03    441.02 o 
   2  17   1      171.76      187.08    607.36 o 
   3  17   1       61.24     -115.29    221.20 o 
   4  17   1     1027.50     1095.00    332.04 o 
   5  17   1      691.10      253.76    301.45 o 
   6  17   1       13.86      -46.76    217.57 o 
   7  17   1      127.58       25.30    251.13 o 
   8  17   1      477.78      432.90    282.73 o 
   9  17   1      961.24      857.63    407.88 o 
  10  17   1      221.72      -17.62    265.51 o 
  11  17   1       23.83     -610.64    354.98 o 
   1  18   1      222.52     -174.62    439.74 o 
   2  18   1      517.32      717.61    421.90 o 
   3  18   1        9.08     -386.23    240.09 o 
   4  18   1      152.95      130.05    258.11 o 
   5  18   1     1679.27     1702.92    340.26 o 
   6  18   1     1762.40     2667.81    395.56 o 
   7  18   1     2133.93     2226.87    463.96 o 
   8  18   1        5.75     -512.07    256.03 o 
   9  18   1      722.09      904.22    326.11 o 
   5  19   1       12.94     -266.05    262.78 o 
   6  19   1      214.57      -60.10    262.26 o 
  -9 -18   2       90.35      -65.80    276.02 o 
  -8 -18   2        6.95       91.98    273.92 o 
  -7 -18   2      453.78      152.41    269.51 o 
  -6 -18   2       61.62      -72.23    399.59 o 
  -5 -18   2       49.80     -563.75    353.71 o 
  -4 -18   2      166.18     -225.76    254.05 o 
  -3 -18   2      161.40     -559.56    382.39 o 
  -2 -18   2     2687.59     3155.96    680.65 o 
 -10 -17   2      908.49      622.02    372.19 o 
  -9 -17   2      678.90     1213.04    305.16 o 
  -8 -17   2     3230.35     3482.09    428.09 o 
  -7 -17   2       34.86      -62.20    261.15 o 
  -6 -17   2      435.01      488.10    257.84 o 
  -5 -17   2       25.09     -475.86    237.93 o 
  -4 -17   2      789.22      470.84    282.98 o 
  -3 -17   2      214.02      265.12    411.70 o 
  -2 -17   2     2622.21     2574.74    553.19 o 
  -1 -17   2     1248.54     1693.97    523.87 o 
   0 -17   2      299.09      549.36    410.43 o 
 -11 -16   2       48.45       80.30    318.66 o 
 -10 -16   2      269.75      527.69    398.96 o 
  -9 -16   2      450.94        1.98    621.38 o 
  -8 -16   2     1203.78     1267.44    290.35 o 
  -7 -16   2     3010.64     3291.03    421.26 o 
  -6 -16   2     1235.15     1013.33    282.66 o 
  -5 -16   2     2101.92     3166.42    583.78 o 
  -4 -16   2     1074.63      700.32    415.53 o 
  -3 -16   2     2005.98     2444.92    648.78 o 
  -2 -16   2     1170.07     1881.34    489.45 o 
  -1 -16   2      212.72      261.30    409.15 o 
   0 -16   2      339.34      555.74    432.10 o 
   1 -16   2      780.03      353.07    428.27 o 
   2 -16   2     1034.12     1083.43    430.82 o 
 -12 -15   2      167.41      184.82    361.99 o 
 -11 -15   2      185.76     -420.63    347.97 o 
 -10 -15   2       27.88     -431.21    222.98 o 
  -9 -15   2      280.36      312.92    247.26 o 
  -8 -15   2      416.45      226.47    502.84 o 
  -7 -15   2       10.32     -199.97    196.87 o 
  -6 -15   2     1096.27     1326.36    277.65 o 
  -5 -15   2       48.20     -246.58    186.62 o 
  -4 -15   2     8089.97     7615.10    438.79 o 
  -3 -15   2      803.77      701.04    275.32 o 
  -2 -15   2      838.70      929.76    270.34 o 
  -1 -15   2       42.61      155.50    368.37 o 
   0 -15   2      238.34        0.00    281.69 o 
   1 -15   2      343.34      266.40    386.21 o 
   2 -15   2      243.59      -54.81    295.71 o 
   3 -15   2      781.96     1083.43    416.80 o 
 -13 -14   2       34.70     -411.70    356.89 o 
 -12 -14   2      542.31      195.02    311.01 o 
 -11 -14   2      975.38      458.86    367.09 o 
 -10 -14   2     1561.52     1277.64    283.33 o 
  -9 -14   2      816.03     1210.28    412.98 o 
  -8 -14   2     1351.92      938.76    266.78 o 
  -7 -14   2     1102.88      902.79    264.47 o 
  -6 -14   2     2295.48     2810.52    358.16 o 
  -5 -14   2      116.96        0.77    215.11 o 
  -4 -14   2     2235.34     2625.86    334.75 o 
  -3 -14   2      227.35       12.29    194.15 o 
  -2 -14   2       14.45       54.05    193.29 o 
  -1 -14   2       59.65      -32.91    195.00 o 
   0 -14   2       48.94      191.19    331.40 o 
   1 -14   2        6.24      -48.44    337.77 o 
   2 -14   2     1320.30     1715.64    474.16 o 
   3 -14   2       83.36      141.48    356.89 o 
   4 -14   2      358.85      166.26    251.74 o 
 -13 -13   2     3960.90     4501.97    643.68 o 
 -12 -13   2      503.00      610.54    379.84 o 
 -11 -13   2      703.29      398.96    325.03 o 
 -10 -13   2       22.28      -17.84    208.15 o 
  -9 -13   2       54.69     -233.75    189.59 o 
  -8 -13   2     1291.14     1793.22    318.02 o 
  -7 -13   2       49.36     -109.55    208.40 o 
  -6 -13   2     3666.97     3930.23    391.95 o 
  -5 -13   2       12.92     -100.57    171.48 o 
  -4 -13   2     5092.41     5192.58    886.50 o 
  -3 -13   2      942.83      956.52    242.40 o 
  -2 -13   2     2404.36     2804.61    332.68 o 
  -1 -13   2     2094.23     2374.13    294.96 o 
   0 -13   2        5.92       -9.70    228.79 o 
   1 -13   2     3061.02     3102.55    574.22 o 
   2 -13   2      544.24      607.09    266.76 o 
   3 -13   2      797.78      828.71    268.63 o 
   4 -13   2      192.47     -247.28    342.87 o 
   5 -13   2       59.36     -155.32    325.03 o 
 -13 -12   2      518.10     -277.87    309.73 o 
 -11 -12   2      930.62     1277.17    433.37 o 
 -10 -12   2        6.43      -33.49    184.38 o 
  -9 -12   2     1931.66     2160.62    370.92 o 
  -8 -12   2     7164.95     7252.20    395.47 o 
  -7 -12   2    10696.90     9939.62    445.33 o 
  -6 -12   2      537.08      585.42    255.56 o 
  -5 -12   2    10768.18     9988.38    437.06 o 
  -4 -12   2      735.44     1225.13    425.72 o 
  -3 -12   2     4693.02     4459.18    652.97 o 
  -2 -12   2      886.33      905.56    171.22 o 
  -1 -12   2     1570.80     1703.12    520.68 o 
   0 -12   2        6.27      -95.52    151.45 o 
   1 -12   2      265.70       17.41    205.44 o 
   2 -12   2     1666.34     1691.88    306.55 o 
   3 -12   2     1865.35     1916.00    324.49 o 
   4 -12   2      159.94      436.32    246.91 o 
   5 -12   2       10.48      -86.82    245.91 o 
   6 -12   2      834.82      396.95    376.01 o 
 -14 -11   2      429.98     -611.82    336.50 o 
 -13 -11   2      875.64      984.01    400.23 o 
 -12 -11   2     2983.17     2681.81    483.08 o 
 -11 -11   2      938.99     1170.10    397.68 o 
 -10 -11   2       69.21      -18.20    370.28 o 
  -9 -11   2     1307.77     1728.49    286.79 o 
  -8 -11   2     2002.75     2198.17    289.31 o 
  -7 -11   2       80.18      167.21    191.95 o 
  -6 -11   2     4556.37     4570.02    323.11 o 
  -5 -11   2      225.08      363.95    131.70 o 
  -4 -11   2     1319.17     1544.42    170.46 o 
  -3 -11   2        2.15      -78.78    110.27 o 
  -2 -11   2     1847.67     1890.09    192.94 o 
  -1 -11   2      406.37      203.41    147.74 o 
   0 -11   2     1697.61     2290.03    301.22 o 
   1 -11   2     3550.95     4126.84    356.96 o 
   2 -11   2     2198.08     2468.53    313.46 o 
   3 -11   2     3745.40     4075.98    391.13 o 
   4 -11   2     6313.81     5976.85    892.87 o 
   5 -11   2      825.10      865.62    271.85 o 
   6 -11   2     2216.13     2071.64    653.88 o 
   7 -11   2       23.77     -358.17    237.94 o 
 -14 -10   2       11.87     -545.54    351.80 o 
 -13 -10   2      822.54     1074.51    381.11 o 
 -12 -10   2     1057.60     1166.28    395.13 o 
 -11 -10   2     2718.13     2850.05    484.36 o 
 -10 -10   2     5631.99     5557.72    350.73 o 
  -9 -10   2     2799.24     2995.08    289.68 o 
  -8 -10   2     1294.01     1266.80    174.28 o 
  -7 -10   2        6.35     -131.25    167.03 o 
  -6 -10   2     1322.01     1817.63    317.26 o 
  -5 -10   2       10.64      248.54    124.40 o 
  -4 -10   2     5454.75     5215.26    221.32 o 
  -3 -10   2     5092.61     4533.50    333.56 o 
  -2 -10   2    11894.66    11018.96   1047.94 o 
  -1 -10   2      504.18      648.39    153.50 o 
   0 -10   2     1009.92     1149.71    185.37 o 
   1 -10   2      177.20      114.81    137.46 o 
   2 -10   2      645.48      931.31    245.32 o 
   3 -10   2       15.73     -187.41    195.48 o 
   4 -10   2       22.36     -189.02    179.43 o 
   5 -10   2      613.71      462.15    261.56 o 
   6 -10   2      149.73       39.21    221.27 o 
   7 -10   2     1224.89     1123.51    329.74 o 
   8 -10   2       14.91       75.52    287.26 o 
 -14  -9   2      105.77     -271.49    336.50 o 
 -12  -9   2      442.69      638.59    319.93 o 
 -11  -9   2      564.16      236.94    201.55 o 
 -10  -9   2      915.49     1074.70    185.84 o 
  -9  -9   2     5015.43     4879.41    274.63 o 
  -8  -9   2     2085.79     2539.24    208.72 o 
  -7  -9   2      244.52      283.83    127.74 o 
  -6  -9   2      841.10     1221.30    153.12 o 
  -5  -9   2      419.80      600.16    129.50 o 
  -4  -9   2     1294.20     1399.15    152.18 o 
  -3  -9   2      950.45      967.69    136.12 o 
  -2  -9   2      926.25      785.19    194.08 o 
  -1  -9   2     3826.36     3558.21    191.35 o 
   0  -9   2     2074.67     2515.75    192.44 o 
   1  -9   2     2083.42     2417.84    194.59 o 
   2  -9   2      279.00      306.34    168.74 o 
   3  -9   2      703.39      629.19    220.41 o 
   4  -9   2      269.18      228.85    250.46 o 
   5  -9   2      841.70     1045.22    265.12 o 
   6  -9   2      186.17     -145.56    265.76 o 
   7  -9   2      519.28      510.95    366.45 o 
   8  -9   2      237.38     -122.17    301.45 o 
   9  -9   2      167.02       35.19    260.52 o 
 -14  -8   2      109.35       96.57    423.17 o 
 -13  -8   2      415.08      461.33    239.01 o 
 -12  -8   2        8.85     -461.41    230.71 o 
 -11  -8   2     1684.19     1720.11    538.53 o 
 -10  -8   2       55.13      163.27    150.35 o 
  -9  -8   2    12066.52    11372.74    403.05 o 
  -8  -8   2     6864.77     7063.06    269.77 o 
  -7  -8   2     8023.19     7838.09    260.34 o 
  -6  -8   2     1060.39     1277.20    149.84 o 
  -5  -8   2    24391.46    24863.92    397.58 o 
  -4  -8   2    23382.68    23318.87    372.93 o 
  -3  -8   2     4200.44     4160.67    289.39 o 
  -2  -8   2       83.25      270.10     99.35 o 
  -1  -8   2     1141.21     1243.58    148.31 o 
   0  -8   2     2936.58     3131.34    176.18 o 
   1  -8   2      135.30      287.08    114.25 o 
   2  -8   2    21728.88    21770.50   1001.33 o 
   3  -8   2     4798.18     4332.73    296.38 o 
   4  -8   2     1562.06     1815.56    287.04 o 
   5  -8   2     2890.58     3391.26    377.29 o 
   6  -8   2      523.64      416.61    237.70 o 
   7  -8   2       25.59     -261.48    184.60 o 
   8  -8   2      242.14      246.12    239.16 o 
   9  -8   2       27.16     -142.18    231.65 o 
 -14  -7   2        0.11       63.73    323.75 o 
 -13  -7   2     1811.82     1513.01    359.44 o 
 -12  -7   2      508.43      657.46    238.08 o 
 -11  -7   2     3429.79     3605.05    307.43 o 
 -10  -7   2     3049.16     3499.65    264.98 o 
  -9  -7   2      112.17       92.92    130.83 o 
  -8  -7   2      695.73      911.38    153.82 o 
  -7  -7   2      360.50      373.58    137.27 o 
  -6  -7   2     3761.59     3853.08    182.69 o 
  -5  -7   2       39.97      -20.79     82.61 o 
  -4  -7   2     7278.11     7889.18    404.81 o 
  -3  -7   2     4577.55     4621.43    176.21 o 
  -2  -7   2     1982.47     2013.47    182.86 o 
  -1  -7   2     5392.73     4936.82    424.46 o 
   0  -7   2      890.39     1112.01    133.20 o 
   1  -7   2    11647.00    11342.19    487.46 o 
   2  -7   2     3330.61     3119.26    163.23 o 
   3  -7   2     7259.76     7645.35    472.62 o 
   4  -7   2     4911.89     4602.99    312.50 o 
   5  -7   2     1204.00     1263.45    257.88 o 
   6  -7   2     5410.80     4762.48    469.06 o 
   7  -7   2       50.73      150.99    224.97 o 
   8  -7   2        4.18     -165.63    207.97 o 
   9  -7   2      522.05      162.23    252.84 o 
  10  -7   2      284.71      108.14    263.31 o 
 -14  -6   2      160.16        5.10    340.32 o 
 -13  -6   2     1879.50     1338.35    439.74 o 
 -12  -6   2      183.02       53.45    219.24 o 
 -11  -6   2     7034.64     6698.21    298.47 o 
 -10  -6   2     5124.91     4759.85    251.29 o 
  -9  -6   2     1696.35     1951.73    200.03 o 
  -8  -6   2        0.58       -8.57    125.66 o 
  -7  -6   2     2802.80     2985.22    183.49 o 
  -6  -6   2       28.93     -136.90     78.01 o 
  -5  -6   2     1522.85     1976.63    178.38 o 
  -4  -6   2      666.76      831.51    111.37 o 
  -3  -6   2    10960.21    10788.66    232.73 o 
  -2  -6   2    21562.88    20233.04    799.82 o 
  -1  -6   2     2709.77     2553.13    145.82 o 
   0  -6   2     6860.52     7186.17    290.55 o 
   1  -6   2      262.74      259.38     94.05 o 
   2  -6   2      355.17      470.22    100.76 o 
   3  -6   2      309.62      312.92     95.74 o 
   4  -6   2     1114.36     1366.25    248.44 o 
   5  -6   2     2125.95     2456.54    307.57 o 
   6  -6   2       61.95       62.50    179.85 o 
   7  -6   2     5295.56     4727.30    350.42 o 
   8  -6   2     1102.24      933.60    258.71 o 
   9  -6   2       43.63      -28.01    336.50 o 
  10  -6   2       13.36      143.93    255.55 o 
  11  -6   2       34.79     -515.13    257.56 o 
 -14  -5   2      266.03      322.48    372.19 o 
 -13  -5   2      112.04       22.94    321.20 o 
 -12  -5   2      480.87      575.89    232.49 o 
 -11  -5   2      438.77      392.72    158.50 o 
 -10  -5   2      601.75      735.43    163.13 o 
  -9  -5   2     4059.87     3947.19    221.33 o 
  -8  -5   2     8592.95     9224.82    344.68 o 
  -7  -5   2     1467.16     1958.39    162.98 o 
  -6  -5   2    32038.21    33856.18    672.89 o 
  -5  -5   2      353.10      387.83     94.68 o 
  -4  -5   2      510.86      543.08     97.06 o 
  -3  -5   2     2371.81     2464.49    128.49 o 
  -2  -5   2     2401.84     2711.72    130.63 o 
  -1  -5   2      591.82      739.12    105.89 o 
   0  -5   2     4142.43     4166.29    254.36 o 
   1  -5   2      284.64      333.06     87.35 o 
   2  -5   2       87.95      -24.74     71.58 o 
   3  -5   2     1536.80     1652.32    119.36 o 
   4  -5   2      209.78      317.14     85.97 o 
   5  -5   2     4424.47     4301.31    294.45 o 
   6  -5   2     3574.94     3705.22    319.49 o 
   7  -5   2     1800.71     1921.71    369.00 o 
   8  -5   2      644.86      554.75    240.97 o 
   9  -5   2      908.61      818.80    254.49 o 
  10  -5   2        9.36      328.15    251.88 o 
  11  -5   2        2.02     -213.51    245.69 o 
 -14  -4   2      403.61       34.41    393.86 o 
 -13  -4   2       90.75      825.96    391.31 o 
 -12  -4   2      194.04      -17.84    261.30 o 
 -11  -4   2     1902.16     2216.39    228.94 o 
 -10  -4   2     3013.10     3269.04    323.48 o 
  -9  -4   2    24795.46    24240.89    645.36 o 
  -8  -4   2     1476.52     2015.55    218.67 o 
  -7  -4   2     1336.83     1418.18    147.21 o 
  -6  -4   2     2977.61     2860.94    152.68 o 
  -5  -4   2     5228.44     5669.26    180.36 o 
  -4  -4   2     9770.40    10301.55    292.31 o 
  -3  -4   2     1078.28     1502.08    153.05 o 
  -2  -4   2     1867.60     1997.87    114.99 o 
  -1  -4   2     1570.43     1759.31    119.11 o 
   0  -4   2    20806.86    20251.23   1525.90 o 
   1  -4   2      117.05      154.26     78.00 o 
   2  -4   2    23809.34    23164.76    950.21 o 
   3  -4   2     5268.49     5480.17    183.40 o 
   4  -4   2    24097.29    25338.18   1483.52 o 
   5  -4   2    15855.01    14620.23    511.12 o 
   6  -4   2      805.48      711.32    209.08 o 
   7  -4   2     1841.55     1908.36    232.36 o 
   8  -4   2      468.40      636.28    250.16 o 
   9  -4   2      212.32      -98.05    391.31 o 
  10  -4   2        8.65     -329.51    233.58 o 
  11  -4   2       18.30     -100.52    222.42 o 
  12  -4   2      414.59      321.84    291.44 o 
 -13  -3   2      945.89      920.28    432.10 o 
 -12  -3   2       94.58      248.55    291.89 o 
 -11  -3   2     1766.15     1681.99    215.92 o 
 -10  -3   2     3703.52     3392.37    293.66 o 
  -9  -3   2      991.11      916.41    160.43 o 
  -8  -3   2       61.58       -8.16    113.86 o 
  -7  -3   2      418.07      373.93    104.25 o 
  -6  -3   2     2408.77     2526.19    144.73 o 
  -5  -3   2     1082.01     1595.55    126.32 o 
  -4  -3   2    28382.87    30074.48    449.36 o 
  -3  -3   2    39646.78    39622.65    480.93 o 
  -2  -3   2       75.94      144.70     63.56 o 
  -1  -3   2    15759.13    15181.63    795.03 o 
   0  -3   2       70.79      102.18     65.26 o 
   1  -3   2    14726.56    14665.21    533.43 o 
   2  -3   2       29.37       14.23    124.73 o 
   3  -3   2     1631.18     1829.67    274.68 o 
   4  -3   2     1128.33     1494.16    273.62 o 
   5  -3   2      289.50      320.36     77.50 o 
   6  -3   2      229.11      281.95    172.09 o 
   7  -3   2      123.68       11.17    145.13 o 
   8  -3   2      885.36      838.73    189.97 o 
   9  -3   2       52.22      -87.82    162.13 o 
  10  -3   2       17.94     -127.44    169.64 o 
  11  -3   2      871.42     1125.66    321.31 o 
  12  -3   2      330.47      174.46    518.77 o 
 -14  -2   2      617.47      726.42    393.22 o 
 -13  -2   2     1868.82     2142.64    509.85 o 
 -12  -2   2        7.79     -163.15    288.06 o 
 -11  -2   2     8890.74     8487.07    412.53 o 
 -10  -2   2       11.22     -114.98    134.59 o 
  -9  -2   2       95.00      -77.45    120.40 o 
  -8  -2   2      206.38      125.08    123.85 o 
  -7  -2   2     2076.14     2405.85    181.63 o 
  -6  -2   2      630.74     1066.74    125.61 o 
  -5  -2   2     5828.63     5664.52    176.16 o 
  -4  -2   2    20837.26    20771.00    279.30 o 
  -3  -2   2      579.36      740.63     85.83 o 
  -2  -2   2       63.79       56.75     45.21 o 
  -1  -2   2      766.24      984.49     71.69 o 
   0  -2   2     2001.08     1889.08    130.41 o 
   1  -2   2     2054.72     2066.39     74.58 o 
   2  -2   2     1624.61     1824.72    155.24 o 
   3  -2   2       37.28        0.62    115.99 o 
   4  -2   2     1633.81     1731.52    166.51 o 
   5  -2   2    10308.34     9951.41    187.13 o 
   6  -2   2      985.29     1138.92    111.73 o 
   7  -2   2     1979.59     2262.21    229.07 o 
   8  -2   2     1919.51     3545.86    282.37 o 
   9  -2   2     1477.16     2423.30    270.34 o 
  10  -2   2     3685.12     4037.35    343.65 o 
  11  -2   2      398.85      296.75    224.07 o 
  12  -2   2        3.93      269.80    297.16 o 
 -12  -1   2      214.25      -48.44    291.89 o 
 -11  -1   2     3517.66     3508.97    491.37 o 
 -10  -1   2     3968.13     4310.47    307.97 o 
  -9  -1   2       82.95      -49.02    120.16 o 
  -8  -1   2     6386.14     6298.58    488.36 o 
  -7  -1   2       13.90      204.02    103.78 o 
  -6  -1   2    27488.09    29529.80    722.38 o 
  -5  -1   2      547.00      637.01    112.89 o 
  -4  -1   2    14675.85    15904.69    249.86 o 
  -3  -1   2     1774.00     1828.39     96.26 o 
  -2  -1   2       26.08       48.39     38.21 o 
  -1  -1   2     3426.24     3257.45    119.81 o 
   0  -1   2      107.17      141.65     33.48 o 
   1  -1   2     9884.30     8991.23    183.33 o 
   2  -1   2     1401.73     1589.53    180.36 o 
   3  -1   2    28909.68    28167.68    256.82 o 
   4  -1   2     3942.77     3640.05    117.09 o 
   5  -1   2     2974.15     3065.17    120.90 o 
   6  -1   2     7795.36     7214.13    186.19 o 
   7  -1   2     3505.43     3251.08    261.79 o 
   8  -1   2       15.68      -71.12    135.35 o 
   9  -1   2     3317.88     3937.56    322.30 o 
  10  -1   2      144.81       -3.04    175.58 o 
  11  -1   2      484.71      389.91    202.31 o 
  12  -1   2      820.85      390.40    212.96 o 
  13  -1   2     1001.10      830.80    251.46 o 
 -13   0   2        9.18     -460.45    257.13 o 
 -11   0   2     3176.87     3479.19    366.82 o 
 -10   0   2     2897.70     3266.16    303.50 o 
  -9   0   2    10346.28    10039.49    454.72 o 
  -8   0   2     3775.86     3643.21    206.64 o 
  -7   0   2     2609.13     2660.81    195.29 o 
  -6   0   2     1582.80     2052.84    159.29 o 
  -5   0   2    13534.03    13771.24    329.82 o 
  -4   0   2    19539.62    20187.03   1103.98 o 
  -3   0   2     3146.42     3074.53    119.89 o 
  -2   0   2      171.49      160.86     45.70 o 
  -1   0   2     4188.66     4013.79    158.05 o 
   0   0   2    17914.55    17600.40    709.72 o 
   1   0   2     3467.59     3235.61     92.08 o 
   2   0   2      210.13      312.01     51.44 o 
   3   0   2     2364.43     2399.11     92.65 o 
   4   0   2    12787.92    13645.50    201.17 o 
   5   0   2     5890.46     6127.76    210.59 o 
   6   0   2     1201.37     1189.00    115.92 o 
   7   0   2     2092.99     2166.14    148.12 o 
   8   0   2      948.18      903.87    177.95 o 
   9   0   2     7768.88     7418.39    322.89 o 
  10   0   2     4337.68     4568.96    338.99 o 
  11   0   2      284.53       -4.74    165.67 o 
  12   0   2     1456.91     1703.06    279.10 o 
  13   0   2      205.64      193.05    242.89 o 
 -13   1   2      738.41      708.47    324.30 o 
 -12   1   2      223.74      136.38    246.86 o 
 -11   1   2      175.59      172.07    280.42 o 
 -10   1   2       39.38       48.49    226.25 o 
  -9   1   2     1321.58     1180.84    244.73 o 
  -8   1   2       47.37       84.32    133.05 o 
  -7   1   2       92.89      131.40    115.99 o 
  -6   1   2    14306.27    13892.13    662.74 o 
  -5   1   2      112.82       65.68     83.86 o 
  -4   1   2     8500.73     8207.42    366.26 o 
  -3   1   2    27902.81    27053.73   1684.49 o 
  -2   1   2      251.39      364.71     66.65 o 
  -1   1   2     7954.69     7948.88    184.38 o 
   0   1   2       31.92       -2.61     24.10 o 
   1   1   2     1071.34     1051.71     60.65 o 
   2   1   2       14.49      -15.21     40.96 o 
   3   1   2     4450.97     4658.97    116.33 o 
   4   1   2    19530.70    20387.99    323.25 o 
   5   1   2     1157.07     1285.87     98.61 o 
   6   1   2    35066.12    35937.35    713.45 o 
   7   1   2     1199.29     1138.52    167.32 o 
   8   1   2     4310.18     4445.20    192.12 o 
   9   1   2      620.44      741.77    175.99 o 
  10   1   2     1164.34     1498.44    237.52 o 
  11   1   2     1138.65     1530.37    223.59 o 
  12   1   2     1218.06     1496.07    253.99 o 
  13   1   2        7.06     -212.12    425.59 o 
 -12   2   2       57.63     -340.36    374.74 o 
 -11   2   2     2540.04     2490.90    278.61 o 
 -10   2   2     1299.20     1581.81    356.89 o 
  -9   2   2      179.12      586.24    207.97 o 
  -8   2   2       54.99      -91.16    321.84 o 
  -7   2   2     1258.59     1657.90    177.38 o 
  -6   2   2     3078.77     2732.04    165.47 o 
  -5   2   2      286.95      401.61    104.27 o 
  -4   2   2      341.22      417.60     95.16 o 
  -3   2   2     6630.70     6595.20    310.12 o 
  -2   2   2    10194.59    10742.24    870.89 o 
  -1   2   2       63.59       92.80     54.12 o 
   0   2   2     4904.50     4985.47    212.20 o 
   1   2   2      742.77      831.23    114.72 o 
   2   2   2      149.45      203.38     53.95 o 
   3   2   2      452.42      533.66     71.91 o 
   4   2   2    18901.75    19023.07    291.78 o 
   5   2   2     6433.43     6427.46    430.18 o 
   6   2   2     1442.96     1778.64    168.18 o 
   7   2   2      942.54     1107.11    120.98 o 
   8   2   2     1507.00     1509.81    150.69 o 
   9   2   2       61.51      -26.94    105.29 o 
  10   2   2     2026.64     2029.25    251.75 o 
  11   2   2     1436.06     1749.10    231.96 o 
  12   2   2        5.65      -64.59    181.43 o 
  13   2   2      261.84      -10.76    218.55 o 
  14   2   2     1367.74     1818.93    325.98 o 
 -12   3   2       24.99      -17.36    280.42 o 
 -11   3   2     1084.41      929.04    233.73 o 
 -10   3   2       28.14     -155.18    174.03 o 
  -9   3   2     1163.60      903.71    312.28 o 
  -8   3   2     1831.19     1882.12    276.47 o 
  -7   3   2     3750.10     3511.23    206.09 o 
  -6   3   2     1915.63     2188.50    181.00 o 
  -5   3   2     3089.08     3173.88    165.41 o 
  -4   3   2     5178.47     5412.18    225.36 o 
  -3   3   2       34.09       49.63     78.44 o 
  -2   3   2     5850.61     6749.83    345.63 o 
  -1   3   2    12005.21    12239.07    807.29 o 
   0   3   2      557.84      760.23     71.49 o 
   1   3   2     8046.47     8212.61    208.40 o 
   2   3   2      265.32      376.31     55.12 o 
   3   3   2    25375.72    25107.00    505.39 o 
   4   3   2    31029.54    32373.55    709.45 o 
   5   3   2      204.82      176.18     85.63 o 
   6   3   2       40.59       70.84     83.76 o 
   7   3   2     2729.22     2706.89    234.54 o 
   8   3   2     2297.19     2779.33    224.19 o 
   9   3   2      616.29      706.42    134.84 o 
  10   3   2     4430.25     4260.45    266.94 o 
  11   3   2     3545.64     4068.84    308.33 o 
  12   3   2       51.58     -124.98    174.01 o 
  13   3   2      192.48     -114.29    200.75 o 
  14   3   2      168.53      -22.27    224.16 o 
 -12   4   2     1006.81      581.65    340.17 o 
 -11   4   2     2728.23     2815.02    426.17 o 
 -10   4   2      235.26      182.91    201.84 o 
  -9   4   2     1034.82     1232.25    221.31 o 
  -8   4   2     6424.64     5905.59    298.45 o 
  -7   4   2     1984.71     1537.19    333.95 o 
  -6   4   2     2115.58     2668.77    202.79 o 
  -5   4   2    14014.55    14111.43    622.82 o 
  -4   4   2    36999.79    36905.29   1567.68 o 
  -3   4   2     4782.53     4763.42    239.48 o 
  -2   4   2    22699.45    22998.80   1265.00 o 
  -1   4   2      627.02      725.46     99.30 o 
   0   4   2    22189.79    22919.06    966.51 o 
   1   4   2     5636.90     5995.18    122.66 o 
   2   4   2      571.91      753.31    123.93 o 
   3   4   2      290.47      386.33     71.24 o 
   4   4   2    11169.67    12694.63    228.61 o 
   5   4   2     6013.35     6305.59    184.14 o 
   6   4   2     1568.29     1866.76    204.46 o 
   7   4   2      425.17      472.63    112.49 o 
   8   4   2     1954.76     2399.79    194.23 o 
   9   4   2    17080.67    17013.60    474.01 o 
  10   4   2     8682.69     8291.00    273.19 o 
  11   4   2     2356.17     2427.00    261.07 o 
  12   4   2     1984.56     2474.35    357.44 o 
  13   4   2       99.21       43.41    368.31 o 
  14   4   2      954.49      672.87    229.98 o 
 -11   5   2      657.97      467.18    214.67 o 
 -10   5   2      483.87      242.46    202.89 o 
  -9   5   2      372.83      334.83    183.51 o 
  -8   5   2      268.01      150.17    170.29 o 
  -7   5   2      190.29      260.69    155.36 o 
  -6   5   2     5693.32     5313.29    263.86 o 
  -5   5   2     5500.46     5291.54    200.82 o 
  -4   5   2     1552.97     1750.42    248.55 o 
  -3   5   2     1442.37     1849.47    172.85 o 
  -2   5   2     1634.15     1960.20    173.49 o 
  -1   5   2      184.59      205.08     73.95 o 
   0   5   2      201.02      290.43     75.67 o 
   1   5   2     6408.24     6281.94    146.88 o 
   2   5   2       91.45       68.42    116.28 o 
   3   5   2     2154.63     2349.26    129.52 o 
   4   5   2    11209.45    11452.73    365.98 o 
   5   5   2       86.82      198.90    155.34 o 
   6   5   2    44237.07    46499.52   1449.29 o 
   7   5   2     1823.18     2707.20    174.47 o 
   8   5   2     9189.40     9066.43    363.21 o 
   9   5   2      366.00      408.13    140.77 o 
  10   5   2       27.99     -278.08    139.04 o 
  11   5   2      189.85      -85.39    123.16 o 
  12   5   2       46.64      -74.80    178.06 o 
  13   5   2      290.09       55.54    209.87 o 
  14   5   2      880.12      513.48    241.55 o 
 -11   6   2       47.32     -234.98    202.42 o 
 -10   6   2        7.15      110.70    205.81 o 
  -9   6   2       83.69     -313.64    156.82 o 
  -8   6   2     1084.87      999.78    213.56 o 
  -7   6   2      374.38      308.28    164.94 o 
  -6   6   2      981.96     1086.40    189.99 o 
  -5   6   2      894.24      919.12    134.12 o 
  -4   6   2    16236.27    15131.10    296.29 o 
  -3   6   2     5738.58     5551.42    180.60 o 
  -2   6   2     3672.84     3603.97    147.92 o 
  -1   6   2     2124.12     2200.12    119.75 o 
   0   6   2    18407.71    17660.55    634.67 o 
   1   6   2       38.43      186.12     81.37 o 
   2   6   2    29300.43    25731.44   2554.72 o 
   3   6   2     4383.38     4449.14    218.88 o 
   4   6   2      228.19      206.87    112.27 o 
   5   6   2      533.58      764.93    126.82 o 
   6   6   2        3.65       90.17     85.30 o 
   7   6   2     2898.12     2888.78    174.20 o 
   8   6   2      137.34       64.67    127.91 o 
   9   6   2     2620.39     3061.58    218.09 o 
  10   6   2     2563.41     3325.86    252.30 o 
  11   6   2     3980.69     3999.86    218.55 o 
  12   6   2      560.65      450.88    204.52 o 
  13   6   2      912.44     1179.64    249.11 o 
  14   6   2     1701.12     1944.62    270.24 o 
 -10   7   2     1212.02     1373.23    259.00 o 
  -9   7   2      369.21      112.54    194.42 o 
  -8   7   2       32.19      -25.84    153.87 o 
  -7   7   2     5672.93     5180.55    385.64 o 
  -6   7   2      664.06      759.99    190.88 o 
  -5   7   2     2025.96     2154.41    233.32 o 
  -4   7   2     1652.22     2012.83    173.52 o 
  -3   7   2       61.92      116.86     98.04 o 
  -2   7   2      884.28     3503.12    157.62 o 
  -1   7   2     5079.29     5271.24    177.52 o 
   0   7   2      298.95      388.97    104.31 o 
   1   7   2       15.38       48.14     80.26 o 
   2   7   2     2188.45     1920.15    219.18 o 
   3   7   2      157.15       59.54    117.24 o 
   4   7   2     5169.68     5907.87    292.32 o 
   5   7   2      279.19      261.10     82.88 o 
   6   7   2     7683.83     7649.70    277.76 o 
   7   7   2      465.74      610.60    122.53 o 
   8   7   2     5744.67     5957.39    254.42 o 
   9   7   2      102.47      121.29    259.39 o 
  10   7   2     3370.76     3294.57    230.99 o 
  11   7   2     1161.88     1314.91    240.46 o 
  12   7   2       37.92      106.91    203.85 o 
  13   7   2      659.68      193.74    314.83 o 
  14   7   2      815.01      536.62    309.73 o 
 -10   8   2      119.25      195.43    305.27 o 
  -9   8   2      178.97     -167.68    210.17 o 
  -8   8   2      603.41      400.25    215.49 o 
  -7   8   2       59.96     -234.55    159.28 o 
  -6   8   2     3755.40     3970.32    349.13 o 
  -5   8   2       58.16     -104.58    141.43 o 
  -4   8   2     4686.50     4628.51    203.55 o 
  -3   8   2      170.11       69.64    112.91 o 
  -2   8   2    23136.03    24298.15   1425.55 o 
  -1   8   2     9813.66     9062.87    428.49 o 
   0   8   2     6103.10     5902.03    208.39 o 
   1   8   2      132.91      288.69    132.34 o 
   2   8   2      130.33     2420.32    265.12 o 
   3   8   2      683.38      988.17    177.94 o 
   4   8   2    12981.42    13073.86    205.88 o 
   5   8   2    11595.80    12559.59    631.08 o 
   6   8   2     3300.96     3018.43    160.52 o 
   7   8   2     4186.35     4115.31    196.26 o 
   8   8   2     8152.85     7868.66    271.03 o 
   9   8   2     5930.65     5965.03    260.05 o 
  10   8   2     1400.59     1572.21    205.55 o 
  11   8   2     3666.42     3402.41    239.45 o 
  12   8   2      448.96      289.39    230.68 o 
  13   8   2       87.17      -68.83    295.71 o 
  -9   9   2        3.34     -382.39    427.00 o 
  -8   9   2      143.50     -273.37    236.85 o 
  -7   9   2      592.46      682.80    265.80 o 
  -6   9   2      910.08      788.80    225.87 o 
  -5   9   2     3980.71     4271.10    309.74 o 
  -4   9   2     1497.31     1656.35    278.29 o 
  -3   9   2      114.75      179.13    185.50 o 
  -2   9   2     1650.20     1954.37    199.42 o 
  -1   9   2     2797.89     2850.05    206.01 o 
   0   9   2      250.31      193.30    117.43 o 
   1   9   2     7093.92     6607.35    272.86 o 
   2   9   2     7342.33     6183.46    657.28 o 
   3   9   2       16.08        2.85    179.73 o 
   4   9   2     8398.15     8679.47    262.44 o 
   5   9   2       68.69       47.42     72.56 o 
   6   9   2     3136.17     4137.74    174.65 o 
   7   9   2      433.48      504.37    143.70 o 
   8   9   2     2726.82     3549.32    283.70 o 
   9   9   2     5239.26     4776.68    315.62 o 
  10   9   2     1244.07     1278.36    260.50 o 
  11   9   2     1367.68     1766.87    270.84 o 
  12   9   2        0.45     -395.70    228.79 o 
  13   9   2      100.37      197.76    357.53 o 
  -8  10   2      800.46      682.60    307.41 o 
  -7  10   2        1.79      220.62    258.39 o 
  -6  10   2      262.57      -86.16    256.20 o 
  -5  10   2      137.79      294.20    220.85 o 
  -4  10   2     3822.63     4009.69    351.86 o 
  -3  10   2     2155.62     2665.67    384.30 o 
  -2  10   2     6034.34     6175.09    268.68 o 
  -1  10   2       11.79      -97.64    124.14 o 
   0  10   2     6994.18     6147.97    242.69 o 
   1  10   2       19.08      -51.98    110.03 o 
   2  10   2    21129.75    17640.51   1327.97 o 
   3  10   2     2749.00     2636.01    312.13 o 
   4  10   2     1905.74     2101.99    247.88 o 
   5  10   2     1805.92     2032.74    256.89 o 
   6  10   2        9.63     -180.26    147.83 o 
   7  10   2        6.43     -206.25    168.95 o 
   8  10   2     2701.88     3493.97    332.13 o 
   9  10   2     1158.35     1556.16    264.91 o 
  10  10   2     9348.98     8880.17    437.54 o 
  11  10   2     4425.97     4584.32    403.81 o 
  12  10   2     1991.44     2812.68    444.21 o 
  13  10   2      709.58      873.77    333.95 o 
  14  10   2      325.69      163.15    326.30 o 
  -7  11   2     1047.98     1017.96    319.29 o 
  -6  11   2      435.04     -118.24    489.45 o 
  -5  11   2      835.12      501.64    245.18 o 
  -4  11   2     5550.07     5439.90    376.74 o 
  -3  11   2      358.86      537.45    211.34 o 
  -2  11   2     6187.58     5595.02    268.51 o 
  -1  11   2      276.05      529.99    163.06 o 
   0  11   2        0.75     -196.23    133.65 o 
   1  11   2     2375.73     2509.96    251.81 o 
   2  11   2       43.57        8.60    163.05 o 
   3  11   2     3749.06     3678.70    287.80 o 
   4  11   2     5779.89     5319.40    333.02 o 
   5  11   2      431.38      384.88    176.54 o 
   6  11   2     7283.73     6837.65    378.99 o 
   7  11   2      487.51      670.19    202.17 o 
   8  11   2     4811.63     4506.86    338.43 o 
   9  11   2     1305.46     1323.91    274.26 o 
  10  11   2       44.08       47.02    194.36 o 
  11  11   2       30.93     -140.85    201.40 o 
  12  11   2      977.65     1302.99    291.10 o 
  13  11   2      319.27      212.78    232.03 o 
  14  11   2     1420.20     1126.77    405.33 o 
  -7  12   2       13.19     -351.19    277.65 o 
  -6  12   2     1024.77      609.04    281.88 o 
  -5  12   2     1362.64     1267.83    305.96 o 
  -4  12   2       25.04     -192.45    199.45 o 
  -3  12   2     1578.17     1560.63    287.85 o 
  -2  12   2     2242.75     2015.80    311.06 o 
  -1  12   2     5480.38     5656.00    351.99 o 
   0  12   2      260.59      126.43    200.55 o 
   1  12   2      138.38      160.08    180.63 o 
   2  12   2      792.30      933.22    229.97 o 
   3  12   2     1170.74     1087.68    234.23 o 
   4  12   2       36.75       87.29    183.33 o 
   5  12   2     2420.17     2711.28    314.49 o 
   6  12   2     1511.20     1813.59    282.67 o 
   7  12   2     5026.68     5016.58    355.46 o 
   8  12   2     6404.67     5666.48    527.06 o 
   9  12   2     1068.01     1482.61    272.56 o 
  10  12   2       13.04     -234.20    264.48 o 
  11  12   2      533.21      283.69    210.50 o 
  12  12   2      165.37      262.90    238.82 o 
  13  12   2      319.80     -124.27    254.92 o 
  14  12   2     2674.89     1241.48    472.88 o 
  -6  13   2      291.27      172.96    360.08 o 
  -5  13   2     1036.51      754.95    296.07 o 
  -4  13   2      660.00      602.90    400.23 o 
  -3  13   2      120.35     -142.76    299.54 o 
  -2  13   2      162.03      -98.15    265.12 o 
  -1  13   2     1161.73      978.43    417.44 o 
   0  13   2      757.24      636.74    237.91 o 
   1  13   2      489.33      460.35    204.26 o 
   2  13   2     4629.89     4928.80    612.46 o 
   3  13   2       33.30     -159.25    242.82 o 
   4  13   2     5053.33     5257.70    531.52 o 
   5  13   2     1682.30     1783.36    282.08 o 
   6  13   2     1731.76     1952.69    306.28 o 
   7  13   2      317.28      265.88    221.69 o 
   8  13   2     1072.85     1673.73    278.98 o 
   9  13   2     1034.94      964.05    333.31 o 
  10  13   2       21.82       63.92    296.99 o 
  11  13   2       62.41     -245.36    210.69 o 
  12  13   2      516.06     -188.72    244.39 o 
  13  13   2     2363.62     2716.10    389.13 o 
  -5  14   2       71.40     -688.30    344.15 o 
  -4  14   2       28.13     -200.12    307.18 o 
  -3  14   2      131.28       62.46    325.03 o 
  -2  14   2     3935.43     4190.96    522.60 o 
  -1  14   2     1254.14     1593.28    429.55 o 
   0  14   2     1317.79     1481.38    343.51 o 
   1  14   2      380.15      417.37    407.24 o 
   2  14   2     1019.02     1021.86    262.56 o 
   3  14   2       47.09     -250.26    188.02 o 
   4  14   2      199.68      267.37    216.03 o 
   5  14   2       42.20     -320.88    182.62 o 
   6  14   2        7.97       11.92    193.88 o 
   7  14   2     1477.58     1945.01    311.94 o 
   8  14   2     3961.67     4081.54    389.56 o 
   9  14   2      113.51     -151.91    214.02 o 
  10  14   2     3950.17     4194.08    409.66 o 
  11  14   2      334.89      112.17    226.13 o 
  12  14   2     1847.23     1982.03    348.61 o 
  13  14   2      353.64      236.40    262.12 o 
  -4  15   2     1831.36     1472.19    531.52 o 
  -3  15   2      382.25     -114.72    384.94 o 
  -2  15   2     3207.10     2946.93    593.97 o 
  -1  15   2       56.50      -81.58    326.30 o 
   0  15   2      686.14      704.87    404.06 o 
   1  15   2      639.34      645.85    262.69 o 
   2  15   2      496.72      698.13    248.94 o 
   3  15   2     4640.06     4907.30    535.34 o 
   4  15   2    14677.55    14553.57    950.23 o 
   5  15   2       10.17     -167.02    182.43 o 
   6  15   2     2926.16     3639.39    676.19 o 
   7  15   2      773.31      590.37    261.14 o 
   8  15   2      841.88      550.77    249.51 o 
   9  15   2      426.61      431.84    264.44 o 
  10  15   2       75.20      162.14    239.70 o 
  11  15   2       81.19     -317.91    234.15 o 
  12  15   2       97.83     -157.57    233.37 o 
  -2  16   2      575.62     1082.15    456.31 o 
  -1  16   2      575.27      749.48    437.20 o 
   0  16   2      182.28     -238.35    322.48 o 
   1  16   2      155.19      168.01    216.17 o 
   2  16   2     1238.41     1009.91    419.99 o 
   3  16   2      429.84      248.09    254.46 o 
   4  16   2      700.38      676.84    259.83 o 
   5  16   2      255.02       20.53    216.17 o 
   6  16   2      732.34      523.70    251.38 o 
   7  16   2      661.32      357.59    247.36 o 
   8  16   2      459.01      802.60    256.07 o 
   9  16   2      103.15      -39.85    239.13 o 
  10  16   2       14.23     -226.65    211.30 o 
  11  16   2       18.39     -181.66    258.78 o 
  12  16   2      728.67      550.01    759.67 o 
  -1  17   2       32.09       11.47    374.74 o 
   0  17   2      267.42      296.99    377.29 o 
   1  17   2       21.09     -318.66    339.05 o 
   2  17   2     2364.80     2571.66    376.60 o 
   3  17   2      568.00      562.25    284.70 o 
   4  17   2      123.27       88.34    244.75 o 
   5  17   2      636.84      566.64    289.11 o 
   6  17   2      630.88      738.35    282.55 o 
   7  17   2      935.02      836.95    301.12 o 
   8  17   2     2470.92     2583.58    470.97 o 
   9  17   2      311.45      469.78    272.71 o 
  10  17   2      383.88       69.93    274.82 o 
  11  17   2        3.65      -76.00    413.61 o 
   1  18   2     1275.67     1774.27    550.64 o 
   2  18   2      941.75     1091.08    506.02 o 
   3  18   2       62.44     -207.63    306.55 o 
   4  18   2        2.56     -266.93    474.16 o 
   5  18   2       33.15     -294.37    218.85 o 
   6  18   2       73.96       80.91    250.03 o 
   7  18   2      124.18       75.52    270.84 o 
   8  18   2      353.83      178.08    275.32 o 
   9  18   2        7.46     -171.81    288.40 o 
   5  19   2      134.38      609.01    311.87 o 
   6  19   2     1536.86     1864.50    381.75 o 
  -8 -18   3       19.24     -511.05    255.52 o 
  -7 -18   3     1439.16     1126.51    332.54 o 
  -6 -18   3     2241.95     1768.87    374.91 o 
  -5 -18   3     1098.27     1156.65    319.59 o 
  -4 -18   3        7.49     -214.14    398.96 o 
  -3 -18   3       62.14      223.06    411.70 o 
  -2 -18   3      198.17      214.14    373.46 o 
 -10 -17   3     2015.68     2927.81    586.33 o 
  -9 -17   3      230.32     -388.71    305.91 o 
  -8 -17   3       38.56      190.68    279.54 o 
  -7 -17   3      394.60      193.46    246.71 o 
  -6 -17   3        4.75       76.42    255.84 o 
  -5 -17   3      349.68      274.84    245.47 o 
  -4 -17   3      152.40     -302.99    242.63 o 
  -3 -17   3      153.89      160.60    365.82 o 
  -2 -17   3      827.67     1256.78    492.00 o 
  -1 -17   3        9.37     -479.26    305.91 o 
   0 -17   3     1614.39     1442.87    469.06 o 
 -11 -16   3      597.45      673.00    407.88 o 
 -10 -16   3     1055.49     1217.26    443.57 o 
  -9 -16   3       13.42      176.47    259.57 o 
  -8 -16   3       38.26      -37.39    248.85 o 
  -7 -16   3      104.52     -214.00    514.95 o 
  -6 -16   3      888.11     1045.92    293.67 o 
  -5 -16   3      140.27      142.96    378.56 o 
  -4 -16   3     1319.17     1524.97    560.83 o 
  -3 -16   3      164.46     -168.74    223.32 o 
  -2 -16   3     1235.27     2211.47    518.77 o 
  -1 -16   3      185.75      268.95    369.64 o 
   0 -16   3        7.92     -133.84    396.41 o 
   1 -16   3       24.82      424.45    388.76 o 
   2 -16   3        8.96     -311.01    374.74 o 
 -12 -15   3      310.76      178.45    342.87 o 
 -11 -15   3       49.71        8.92    311.01 o 
 -10 -15   3     1049.07      934.30    396.41 o 
  -9 -15   3      520.75      511.12    264.08 o 
  -8 -15   3     3126.96     4173.76    413.54 o 
  -7 -15   3        1.82     -369.50    184.75 o 
  -6 -15   3     1312.91     1504.90    277.64 o 
  -5 -15   3      602.01      658.30    255.94 o 
  -4 -15   3      125.40      112.32    229.74 o 
  -3 -15   3      181.67       28.97    231.21 o 
  -2 -15   3       19.43       65.01    346.70 o 
  -1 -15   3       89.75      179.72    372.19 o 
   0 -15   3       11.77     -323.75    291.89 o 
   1 -15   3      877.10     1331.98    425.72 o 
   2 -15   3      261.87      492.00    416.80 o 
   3 -15   3      385.02      597.80    438.47 o 
 -12 -14   3      956.11     1395.71    429.55 o 
 -11 -14   3      617.56      776.24    377.29 o 
 -10 -14   3     3286.27     2773.58    521.32 o 
  -9 -14   3        1.30     -265.84    182.30 o 
  -8 -14   3      942.00     1197.38    286.34 o 
  -7 -14   3     1973.79     1744.56    392.58 o 
  -6 -14   3     1529.25     2170.69    305.50 o 
  -5 -14   3     1378.49     1562.52    278.03 o 
  -4 -14   3      306.20      -83.76    209.51 o 
  -3 -14   3     1017.17     1568.94    287.81 o 
  -2 -14   3     1168.34     1717.06    277.38 o 
  -1 -14   3       59.71      170.80    321.20 o 
   0 -14   3      199.78       -8.92    316.11 o 
   1 -14   3      344.56      573.58    364.54 o 
   2 -14   3       56.86     -415.00    214.07 o 
   3 -14   3      293.89     -456.94    243.70 o 
   4 -14   3      193.15      152.63    252.28 o 
 -13 -13   3      489.16      548.09    349.25 o 
 -12 -13   3     3573.02     4111.93    634.76 o 
 -11 -13   3      487.97      541.71    378.56 o 
 -10 -13   3      903.55     1644.26    430.82 o 
  -9 -13   3      641.73      900.70    252.28 o 
  -8 -13   3        6.69       15.17    199.59 o 
  -7 -13   3     1213.46     1345.97    274.61 o 
  -6 -13   3     2059.61     2851.35    320.51 o 
  -5 -13   3      238.41      364.54    229.27 o 
  -4 -13   3     2483.10     3079.14    326.67 o 
  -3 -13   3      581.26      461.77    229.06 o 
  -2 -13   3     1527.20     2492.90    559.56 o 
  -1 -13   3      139.69      -29.35    148.60 o 
   0 -13   3     7427.49     6970.52    824.04 o 
   1 -13   3     4324.62     4425.60    408.19 o 
   2 -13   3      201.96      505.60    260.10 o 
   3 -13   3      658.53      634.92    268.84 o 
   4 -13   3      100.67     -158.77    232.85 o 
   5 -13   3      453.18      202.96    363.27 o 
 -13 -12   3       79.06        8.92    346.70 o 
 -12 -12   3      121.73       24.22    318.66 o 
 -11 -12   3       42.45       43.34    311.01 o 
 -10 -12   3      290.77      453.77    303.36 o 
  -9 -12   3     2480.03     2527.19    312.61 o 
  -8 -12   3      710.05      739.10    437.83 o 
  -7 -12   3     1330.93     1394.34    264.82 o 
  -6 -12   3     7153.34     6666.41    375.29 o 
  -5 -12   3      850.70      896.97    236.22 o 
  -4 -12   3     3380.65     3381.37    340.14 o 
  -3 -12   3       67.96      575.86    151.31 o 
  -2 -12   3     2873.11     3020.55    299.30 o 
  -1 -12   3      211.17       20.16    135.42 o 
   0 -12   3      188.11        3.90    201.02 o 
   1 -12   3      146.96       29.76    195.27 o 
   2 -12   3      157.86      -70.25    221.23 o 
   3 -12   3       50.65      -49.47    194.23 o 
   4 -12   3      916.95     1358.91    303.34 o 
   5 -12   3       16.52       -8.42    254.89 o 
   6 -12   3     1037.19      756.57    474.80 o 
 -14 -11   3      421.52       56.08    361.99 o 
 -13 -11   3        3.94     -554.46    299.54 o 
 -12 -11   3     2677.90     2544.15    453.77 o 
 -11 -11   3      186.11     -409.15    235.81 o 
 -10 -11   3     5713.52     5282.03    545.54 o 
  -9 -11   3      121.21      272.73    201.59 o 
  -8 -11   3     5423.65     5222.33    336.85 o 
  -7 -11   3      273.05       -7.90    125.03 o 
  -6 -11   3      235.04      234.36    128.41 o 
  -5 -11   3      319.19      184.67    126.97 o 
  -4 -11   3      132.64      253.80    139.04 o 
  -3 -11   3      110.00      -11.80    125.06 o 
  -2 -11   3      222.88      149.54    182.76 o 
  -1 -11   3     3753.04     3963.58    342.01 o 
   0 -11   3     7185.15     7133.58    536.68 o 
   1 -11   3      288.02       79.18    258.11 o 
   2 -11   3     1488.37     2028.01    430.82 o 
   3 -11   3      216.76      -99.83    187.62 o 
   4 -11   3     2931.56     4023.30    411.40 o 
   5 -11   3     1410.05     1386.25    312.27 o 
   6 -11   3      557.83      382.79    314.83 o 
   7 -11   3        5.13     -391.70    257.88 o 
 -14 -10   3       65.04     -591.42    364.54 o 
 -12 -10   3      351.38      546.81    333.95 o 
 -11 -10   3      313.38     -253.65    276.59 o 
 -10 -10   3     4583.84     4435.80    298.89 o 
  -9 -10   3     2895.21     3135.75    252.85 o 
  -8 -10   3     7971.94     7606.32    327.02 o 
  -7 -10   3      315.42      316.37    140.07 o 
  -6 -10   3     3066.83     3361.50    210.78 o 
  -5 -10   3     1509.04     1852.98    186.78 o 
  -4 -10   3     3092.90     3087.69    195.28 o 
  -3 -10   3     1104.45     1481.42    171.17 o 
  -2 -10   3    11973.23    11613.55    659.56 o 
  -1 -10   3     1895.37     1854.97    193.66 o 
   0 -10   3      606.47      693.08    161.86 o 
   1 -10   3       60.01     -131.46    121.28 o 
   2 -10   3       17.86      161.16    197.57 o 
   3 -10   3     1113.14     1040.16    263.63 o 
   4 -10   3        0.12      -34.72    187.39 o 
   5 -10   3     1913.73     2477.33    333.82 o 
   6 -10   3      651.36      801.70    285.25 o 
   7 -10   3      551.71      625.61    270.18 o 
   8 -10   3      156.79      240.58    268.87 o 
 -14  -9   3     1668.94     1349.82    462.69 o 
 -13  -9   3     1489.66     1329.43    432.10 o 
 -12  -9   3     6833.83     6682.79    562.11 o 
 -11  -9   3      124.70     -210.81    173.94 o 
 -10  -9   3      343.61       31.28    165.87 o 
  -9  -9   3       88.65       43.06    130.70 o 
  -8  -9   3       15.33       85.50    131.24 o 
  -7  -9   3       92.10      -83.03    108.72 o 
  -6  -9   3      487.77      641.04    140.62 o 
  -5  -9   3     1359.29     1684.60    172.15 o 
  -4  -9   3     3155.23     3328.01    185.59 o 
  -3  -9   3     1435.43     1614.99    162.19 o 
  -2  -9   3     7186.23     6899.19    416.48 o 
  -1  -9   3     1634.80     2057.02    240.70 o 
   0  -9   3     1719.56     1956.02    182.83 o 
   1  -9   3     1778.77     1955.56    187.02 o 
   2  -9   3      602.80      883.40    231.37 o 
   3  -9   3     7497.38     6788.72    623.29 o 
   4  -9   3     1237.48     1332.74    267.21 o 
   5  -9   3       99.65      -42.35    208.12 o 
   6  -9   3     1384.01     1628.78    321.81 o 
   7  -9   3      124.11      172.34    233.82 o 
   8  -9   3      373.15      164.97    266.19 o 
   9  -9   3       52.06     -135.46    319.93 o 
 -14  -8   3     1195.59     1192.03    300.13 o 
 -13  -8   3        9.64       52.05    212.64 o 
 -12  -8   3      732.91      687.68    249.83 o 
 -11  -8   3      181.79      629.49    223.98 o 
 -10  -8   3      127.78       92.98    163.62 o 
  -9  -8   3     2188.16     2181.98    210.96 o 
  -8  -8   3     6844.41     6777.24    264.16 o 
  -7  -8   3      898.56     1305.82    158.83 o 
  -6  -8   3     5868.32     5803.22    229.41 o 
  -5  -8   3      132.32      372.72    128.46 o 
  -4  -8   3     3865.93     4219.37    443.83 o 
  -3  -8   3     5502.27     5327.43    203.92 o 
  -2  -8   3       11.70     -114.40     92.32 o 
  -1  -8   3      221.76       89.92    102.65 o 
   0  -8   3      417.57      419.89    126.10 o 
   1  -8   3      131.59       88.85    111.68 o 
   2  -8   3      883.38     1216.61    151.58 o 
   3  -8   3       34.79      -27.44    161.30 o 
   4  -8   3     1953.17     2089.22    305.94 o 
   5  -8   3       42.59      -55.12    202.43 o 
   6  -8   3     1622.99     1720.77    313.63 o 
   7  -8   3     3362.31     3129.01    386.75 o 
   8  -8   3      229.98     -109.85    221.41 o 
   9  -8   3     1002.18      288.44    501.56 o 
 -14  -7   3      298.45      864.19    392.58 o 
 -13  -7   3       34.79       81.70    229.37 o 
 -12  -7   3    13589.28    13444.58    952.14 o 
 -11  -7   3     1875.31     2082.66    277.15 o 
 -10  -7   3     9311.42     9252.76    926.65 o 
  -9  -7   3      212.86       44.35    134.96 o 
  -8  -7   3     1527.02     1760.55    181.88 o 
  -7  -7   3      812.50     1001.94    146.74 o 
  -6  -7   3        5.43     -119.54    136.76 o 
  -5  -7   3     1217.64     1524.79    147.05 o 
  -4  -7   3     1013.73     1286.99    136.27 o 
  -3  -7   3      936.70     1103.60    129.92 o 
  -2  -7   3     2675.89     2544.52    158.42 o 
  -1  -7   3     4213.96     3827.46    262.63 o 
   0  -7   3    19918.88    18173.32   1345.09 o 
   1  -7   3      204.57      223.39    101.43 o 
   2  -7   3    13272.61    15022.83   1035.92 o 
   3  -7   3     3856.05     3797.26    328.97 o 
   4  -7   3      591.40      698.68    231.44 o 
   5  -7   3      876.64     1231.63    264.98 o 
   6  -7   3     4939.37     4760.00    349.00 o 
   7  -7   3      729.68      321.57    234.28 o 
   8  -7   3     1827.35     2230.75    432.73 o 
   9  -7   3      551.83      327.35    253.09 o 
  10  -7   3     1378.86     1033.49    330.74 o 
 -14  -6   3     2653.49     3521.78    596.52 o 
 -13  -6   3     3796.20     3885.76    647.51 o 
 -12  -6   3      398.21      322.30    277.23 o 
 -11  -6   3        5.92     -159.80    172.71 o 
 -10  -6   3      180.45      193.77    186.16 o 
  -9  -6   3     3117.45     3305.92    218.70 o 
  -8  -6   3     1477.93     1588.24    176.56 o 
  -7  -6   3       54.02       92.99    108.50 o 
  -6  -6   3    19144.19    18463.52    783.38 o 
  -5  -6   3     5521.32     5877.63    272.27 o 
  -4  -6   3    17802.95    17222.56    304.09 o 
  -3  -6   3     4338.29     4269.42    168.51 o 
  -2  -6   3    11425.66    10876.97    489.86 o 
  -1  -6   3     2349.56     2147.67    139.71 o 
   0  -6   3      997.08     1163.53    169.40 o 
   1  -6   3      633.45      567.43    105.15 o 
   2  -6   3      639.38      877.50    202.02 o 
   3  -6   3      532.82      569.55    102.72 o 
   4  -6   3     1648.36     2023.53    257.33 o 
   5  -6   3     5694.44     5493.74    341.59 o 
   6  -6   3     4323.00     4626.09    339.59 o 
   7  -6   3       23.59       23.65    202.70 o 
   8  -6   3     4294.17     4228.79    429.55 o 
   9  -6   3      192.29      205.11    240.27 o 
  10  -6   3     2565.08     3017.35    435.19 o 
  11  -6   3      107.76     -274.64    271.55 o 
 -14  -5   3     2075.85     2424.33    516.22 o 
 -13  -5   3     3365.04     3108.80    550.64 o 
 -12  -5   3     1412.77     1670.65    287.01 o 
 -11  -5   3     2052.59     1873.23    277.25 o 
 -10  -5   3     1672.29     2114.98    215.67 o 
  -9  -5   3     1634.12     2153.39    316.18 o 
  -8  -5   3       55.00       29.04    138.88 o 
  -7  -5   3     1478.59     1575.88    156.10 o 
  -6  -5   3     8995.95     9439.96    325.09 o 
  -5  -5   3       41.78      226.75     86.55 o 
  -4  -5   3      645.60      746.08    107.53 o 
  -3  -5   3      817.72      859.61    107.11 o 
  -2  -5   3     6798.74     6506.31    287.06 o 
  -1  -5   3    15815.99    15200.79   1032.07 o 
   0  -5   3     5312.05     5379.80    276.19 o 
   1  -5   3      464.05      745.55    105.43 o 
   2  -5   3     1551.38     1582.10    117.23 o 
   3  -5   3     5612.39     6254.68    420.63 o 
   4  -5   3     3938.99     3738.99    260.73 o 
   5  -5   3      204.83      -10.60    176.22 o 
   6  -5   3       17.58     -141.67    164.00 o 
   7  -5   3     1118.33     1234.47    261.31 o 
   8  -5   3       24.54     -133.65    182.31 o 
   9  -5   3       25.60       66.21    226.29 o 
  10  -5   3      321.65      396.94    321.20 o 
  11  -5   3      313.00      261.37    299.17 o 
 -14  -4   3      131.22     -161.88    350.52 o 
 -13  -4   3      184.01      298.26    330.13 o 
 -12  -4   3       58.32       -4.31    354.98 o 
 -11  -4   3      369.99      454.83    197.40 o 
 -10  -4   3     1463.56     1834.61    204.96 o 
  -9  -4   3      308.79      407.35    138.95 o 
  -8  -4   3     7284.60     7305.83    256.72 o 
  -7  -4   3     6967.50     7399.76    279.76 o 
  -6  -4   3      530.05      520.41    147.13 o 
  -5  -4   3     3643.91     3688.63    155.96 o 
  -4  -4   3        0.02      -32.41     70.59 o 
  -3  -4   3     1444.51     1684.11    119.65 o 
  -2  -4   3     3234.67     3426.25    136.33 o 
  -1  -4   3      426.96      713.67    108.43 o 
   0  -4   3       15.28        3.14     67.90 o 
   1  -4   3     2019.15     1971.06    117.04 o 
   2  -4   3     1546.96     1797.90    115.50 o 
   3  -4   3     3087.92     2697.00    206.25 o 
   4  -4   3     2841.62     2800.78    224.27 o 
   5  -4   3     5157.80     5045.46    296.53 o 
   6  -4   3       26.43     -152.00    154.30 o 
   7  -4   3     2906.63     3278.17    356.89 o 
   8  -4   3      587.31      503.19    230.79 o 
   9  -4   3     3130.18     3267.89    385.40 o 
  10  -4   3     1771.95     1414.58    358.17 o 
  11  -4   3       33.60       48.79    272.20 o 
  12  -4   3      575.43      247.38    311.65 o 
 -14  -3   3      142.55     -480.53    345.42 o 
 -13  -3   3      316.34      114.72    349.25 o 
 -12  -3   3     8738.38     8788.52    680.65 o 
 -11  -3   3     1714.41     2210.40    291.86 o 
 -10  -3   3     5859.79     5570.23    265.59 o 
  -9  -3   3      894.15     1022.20    236.43 o 
  -8  -3   3     1119.66     1498.58    164.05 o 
  -7  -3   3       57.68      -57.24     92.24 o 
  -6  -3   3      634.17      708.59    203.67 o 
  -5  -3   3      750.52      783.75    117.89 o 
  -4  -3   3     1343.99     1521.43    112.19 o 
  -3  -3   3     8267.15     8506.11    176.74 o 
  -2  -3   3    43460.45    42824.07   1511.61 o 
  -1  -3   3    11641.02    11483.01    475.30 o 
   0  -3   3     5025.95     4868.06    307.28 o 
   1  -3   3    10548.70    11015.25    357.80 o 
   2  -3   3    22100.04    22118.26    589.39 o 
   3  -3   3    10563.82     9201.14    320.57 o 
   4  -3   3      769.83     1093.63    183.55 o 
   5  -3   3       49.18      175.59    169.52 o 
   6  -3   3      598.84      283.89    173.64 o 
   7  -3   3      242.58       60.88    175.67 o 
   8  -3   3     2465.88     2938.68    335.40 o 
   9  -3   3      210.96        3.55    205.38 o 
  10  -3   3      724.49      568.00    265.37 o 
  11  -3   3      278.17       42.65    269.50 o 
  12  -3   3     1084.62      907.20    295.84 o 
 -14  -2   3      895.18       79.03    365.82 o 
 -13  -2   3     1281.99     1351.10    446.12 o 
 -12  -2   3      240.39      141.48    341.60 o 
 -11  -2   3      265.55      549.36    321.20 o 
 -10  -2   3     1324.04     1496.74    196.49 o 
  -9  -2   3      827.51     1099.12    172.41 o 
  -8  -2   3    11236.10    11898.21    319.36 o 
  -7  -2   3    10352.51    10547.61    510.46 o 
  -6  -2   3    15588.62    14903.82    293.05 o 
  -5  -2   3     1646.68     2093.97    128.66 o 
  -4  -2   3    23224.29    22811.53    666.27 o 
  -3  -2   3    12208.81    11918.99    258.37 o 
  -2  -2   3      196.23      280.34     60.93 o 
  -1  -2   3       38.72      -43.72     47.93 o 
   0  -2   3      648.42      801.42     72.57 o 
   1  -2   3      360.72      350.54     64.16 o 
   2  -2   3     3066.73     2621.84    167.68 o 
   3  -2   3     1535.73     1910.83    182.75 o 
   4  -2   3    14275.51    13547.98    490.09 o 
   5  -2   3     3162.75     3049.98    228.90 o 
   6  -2   3     5268.44     4697.59    284.62 o 
   7  -2   3      431.36      538.40    165.30 o 
   8  -2   3    22701.29    21606.90    510.19 o 
   9  -2   3     6986.16     7159.50    337.39 o 
  10  -2   3     5450.86     4915.48    377.32 o 
  11  -2   3      264.44      251.74    241.04 o 
  12  -2   3     2530.97     3237.08    882.68 o 
 -13  -1   3     1772.08     1621.32    470.34 o 
 -12  -1   3      370.96      731.63    356.89 o 
 -11  -1   3     4939.01     5206.83    652.61 o 
 -10  -1   3      178.75      168.90    147.06 o 
  -9  -1   3     1723.52     1787.12    200.11 o 
  -8  -1   3       26.87      -51.22    109.84 o 
  -7  -1   3     2784.92     2696.66    175.22 o 
  -6  -1   3    15709.77    16759.33    387.12 o 
  -5  -1   3      274.03      298.44     83.18 o 
  -4  -1   3      243.48      368.33     85.62 o 
  -3  -1   3     1625.68     1599.48    148.45 o 
  -2  -1   3     2254.33     2189.29    126.61 o 
  -1  -1   3     1617.37     1517.13    113.79 o 
   0  -1   3     4678.79     4549.74    181.92 o 
   1  -1   3    10146.93     9646.44    358.14 o 
   2  -1   3    42717.32    38353.73    750.12 o 
   3  -1   3     7936.58     7835.18    259.42 o 
   4  -1   3     1480.33     1591.11    196.09 o 
   5  -1   3       89.73      120.44     99.53 o 
   6  -1   3     2371.06     2432.11    128.02 o 
   7  -1   3     2219.00     2529.41    230.13 o 
   8  -1   3      666.91      834.25    200.86 o 
   9  -1   3      273.64      453.42    187.36 o 
  10  -1   3     3188.63     3794.29    321.62 o 
  11  -1   3      579.65      636.81    203.14 o 
  12  -1   3     1824.37     1686.78    352.99 o 
  13  -1   3       11.65     -163.20    275.40 o 
 -12   0   3      248.65      240.90    335.23 o 
 -11   0   3     1278.18     1170.10    398.96 o 
 -10   0   3     3188.21     3349.76    305.42 o 
  -9   0   3     1136.52      965.91    243.41 o 
  -8   0   3      542.38      603.57    143.84 o 
  -7   0   3      245.65      176.16    178.22 o 
  -6   0   3      319.54      185.23     99.33 o 
  -5   0   3      147.54      372.68     91.86 o 
  -4   0   3     8211.67     7628.53    280.58 o 
  -3   0   3    19730.94    18407.34    787.55 o 
  -2   0   3     1592.31     1541.69     73.72 o 
  -1   0   3     2184.37     2355.30    342.24 o 
   0   0   3        2.44       87.74     41.01 o 
   1   0   3      579.21      919.64     66.24 o 
   2   0   3     1602.38     1554.97     80.43 o 
   3   0   3     8372.57     9086.74    274.00 o 
   4   0   3     1072.74     1311.62    169.74 o 
   5   0   3    10457.69    11348.30    208.63 o 
   6   0   3     2941.83     2871.71    138.65 o 
   7   0   3     6800.18     6923.27    201.96 o 
   8   0   3     1382.53     1818.41    227.29 o 
   9   0   3       83.94     -134.07    148.33 o 
  10   0   3     2801.27     3148.37    281.54 o 
  11   0   3      277.37      256.63    198.26 o 
  12   0   3      617.95      476.72    231.93 o 
  13   0   3      115.00      105.19    264.51 o 
 -13   1   3     1609.11     1357.73    472.88 o 
 -12   1   3      177.94      312.28    359.44 o 
 -11   1   3      956.71     1129.32    404.06 o 
 -10   1   3      995.60     1230.11    259.39 o 
  -9   1   3     5257.98     4785.94    455.68 o 
  -8   1   3     2541.66     3265.52    238.16 o 
  -7   1   3     4066.69     3664.48    194.64 o 
  -6   1   3     1994.89     2149.51    153.48 o 
  -5   1   3      275.34      279.78     93.95 o 
  -4   1   3     1522.80     1593.35    121.66 o 
  -3   1   3    14119.97    13347.11    543.31 o 
  -2   1   3    34476.05    32913.19   2259.22 o 
  -1   1   3     3441.54     3587.05     95.59 o 
   0   1   3     1382.95     1474.83     84.70 o 
   1   1   3      444.86      509.46     55.69 o 
   2   1   3      182.27      270.74     59.08 o 
   3   1   3     1837.02     1900.29    104.27 o 
   4   1   3       20.25       56.80     63.31 o 
   5   1   3      222.57      140.79     79.48 o 
   6   1   3    11653.66    12568.40    331.15 o 
   7   1   3     6349.74     5962.92    253.52 o 
   8   1   3      869.58      913.87    177.09 o 
   9   1   3      811.57      738.88    189.30 o 
  10   1   3      259.69      354.13    181.36 o 
  11   1   3       39.54     -143.43    176.12 o 
  12   1   3        5.50     -240.69    189.78 o 
  13   1   3      222.57      -58.54    202.34 o 
 -12   2   3      152.30     -220.99    223.59 o 
 -11   2   3      295.10      336.50    359.44 o 
 -10   2   3     2028.76     2124.59    302.24 o 
  -9   2   3     2538.06     3010.48    313.34 o 
  -8   2   3    21930.64    19810.96    912.90 o 
  -7   2   3      588.51      933.67    151.49 o 
  -6   2   3     3704.34     3605.23    277.14 o 
  -5   2   3     3653.97     4193.85    175.53 o 
  -4   2   3     3995.11     3841.23    159.75 o 
  -3   2   3      948.17     1195.10    158.81 o 
  -2   2   3       43.83       28.47     71.09 o 
  -1   2   3     1024.97     1168.06     91.58 o 
   0   2   3       41.68       61.97     43.89 o 
   1   2   3      312.18      385.36     55.29 o 
   2   2   3      938.63     1127.84     88.71 o 
   3   2   3    16695.95    17182.13    426.66 o 
   4   2   3    27215.05    26538.99    282.36 o 
   5   2   3     1243.46     1710.85    113.16 o 
   6   2   3     7264.06     7202.34    187.74 o 
   7   2   3      245.00      138.00     88.99 o 
   8   2   3    11436.11    11244.37    267.69 o 
   9   2   3     5549.83     5610.63    282.99 o 
  10   2   3     4279.12     4168.89    273.56 o 
  11   2   3      507.48      454.02    185.48 o 
  12   2   3      995.93      854.86    213.36 o 
  13   2   3      720.31      849.57    231.18 o 
  14   2   3     2784.61     2505.62    455.22 o 
 -12   3   3      345.27      348.10    315.75 o 
 -11   3   3     2827.97     2715.39    382.14 o 
 -10   3   3       49.83     -192.69    185.83 o 
  -9   3   3      308.76       90.85    178.41 o 
  -8   3   3      761.79      769.57    214.41 o 
  -7   3   3        7.94     -155.86    116.70 o 
  -6   3   3      742.38      794.33    142.72 o 
  -5   3   3     3136.72     2965.34    274.73 o 
  -4   3   3     1117.83     1459.64    176.91 o 
  -3   3   3      429.26      530.50     98.55 o 
  -2   3   3    18955.27    19489.63   1208.19 o 
  -1   3   3    21415.08    20727.72   1250.05 o 
   0   3   3     5103.83     5216.95    240.93 o 
   1   3   3     9018.50     8807.56    395.65 o 
   2   3   3    32954.18    29163.77   1244.67 o 
   3   3   3    12402.42    12471.15    207.47 o 
   4   3   3      371.45      388.79     77.49 o 
   5   3   3     2613.82     2594.89    122.80 o 
   6   3   3        6.29       27.69     72.61 o 
   7   3   3      124.23       48.30     87.78 o 
   8   3   3      250.26      299.63    113.21 o 
   9   3   3     2436.68     2783.82    189.05 o 
  10   3   3     7488.84     7344.08    314.70 o 
  11   3   3       36.09      -57.71    195.36 o 
  12   3   3    10578.74    10289.84    409.42 o 
  13   3   3      429.83      110.81    207.50 o 
  14   3   3      143.02     -213.26    310.55 o 
 -12   4   3       91.16     -253.01    249.66 o 
 -11   4   3     1822.95     2007.34    360.18 o 
 -10   4   3     1747.47     2250.64    274.97 o 
  -9   4   3      435.80      772.42    303.36 o 
  -8   4   3      273.21      236.44    188.12 o 
  -7   4   3     2601.83     2592.60    289.24 o 
  -6   4   3      382.92      280.67    133.78 o 
  -5   4   3      151.66      115.97    112.34 o 
  -4   4   3     6031.13     5842.35    316.83 o 
  -3   4   3    12833.75    12347.69    458.26 o 
  -2   4   3      835.27      940.38    113.83 o 
  -1   4   3     2706.58     2679.35    138.82 o 
   0   4   3     1683.43     2054.99    216.54 o 
   1   4   3      144.52      295.96     64.11 o 
   2   4   3     2329.49     2522.54    166.97 o 
   3   4   3     4005.20     4008.55    127.33 o 
   4   4   3     2817.27     2896.07    111.31 o 
   5   4   3       83.59       29.28     66.31 o 
   6   4   3     4434.87     4378.34    155.48 o 
   7   4   3    10881.78    11449.23    250.58 o 
   8   4   3     8897.40     9167.41    248.50 o 
   9   4   3      825.12      940.23    140.80 o 
  10   4   3      458.57      426.56    135.31 o 
  11   4   3      933.92      959.65    197.95 o 
  12   4   3     1087.83      788.58    201.26 o 
  13   4   3        6.82     -119.11    192.67 o 
  14   4   3      456.54       29.99    227.99 o 
 -11   5   3     1429.69     1751.47    345.35 o 
 -10   5   3      230.61       21.22    176.55 o 
  -9   5   3     3063.14     2842.82    283.68 o 
  -8   5   3       40.03     -213.69    155.82 o 
  -7   5   3     6791.10     6302.01    840.61 o 
  -6   5   3      229.12       43.23    135.10 o 
  -5   5   3     1290.44     1412.22    167.33 o 
  -4   5   3     2946.86     3174.38    220.38 o 
  -3   5   3       39.39      -53.36     86.61 o 
  -2   5   3       21.83      -37.96     79.55 o 
  -1   5   3    19158.67    19125.54   1270.18 o 
   0   5   3     1357.18     1661.61    122.09 o 
   1   5   3     2659.61     2988.40    190.16 o 
   2   5   3    14611.19    13854.25    333.92 o 
   3   5   3     5827.54     5475.73    231.55 o 
   4   5   3      228.73      298.70     67.33 o 
   5   5   3     3841.78     3630.75    128.09 o 
   6   5   3     7682.77    10046.72    213.98 o 
   7   5   3     7036.54     7223.20    207.84 o 
   8   5   3      580.47      509.35    116.98 o 
   9   5   3      234.91      275.15    118.16 o 
  10   5   3      185.20       88.72    126.47 o 
  11   5   3       29.12     -192.79    151.76 o 
  12   5   3     4370.67     4351.11    345.69 o 
  13   5   3       18.13     -348.59    220.66 o 
  14   5   3     1033.24      939.66    254.65 o 
 -11   6   3      382.27      439.12    289.30 o 
 -10   6   3      964.93      861.81    247.60 o 
  -9   6   3      250.24      -63.10    180.89 o 
  -8   6   3     3618.32     3814.68    291.34 o 
  -7   6   3     4831.77     4497.10    276.44 o 
  -6   6   3     1139.07     1330.12    214.31 o 
  -5   6   3      226.85      250.88    161.21 o 
  -4   6   3      104.83      -45.47    103.33 o 
  -3   6   3     2203.09     2403.30    169.24 o 
  -2   6   3     2165.02     2406.29    158.84 o 
  -1   6   3     6813.19     6071.48    349.88 o 
   0   6   3        8.56      -40.27     63.66 o 
   1   6   3     4346.86     4151.23    157.18 o 
   2   6   3     6328.61     5987.15    249.07 o 
   3   6   3     3943.87     3784.02    213.65 o 
   4   6   3    10823.42    10591.65    240.46 o 
   5   6   3     8486.06     8788.55    319.57 o 
   6   6   3    10919.35    10281.81    348.24 o 
   7   6   3     1027.97     1059.35    175.13 o 
   8   6   3     4385.69     4198.86    187.38 o 
   9   6   3      656.98      642.92    136.98 o 
  10   6   3      378.45      664.97    141.92 o 
  11   6   3      127.46      507.81    142.58 o 
  12   6   3       34.69       19.11    164.67 o 
  13   6   3     3022.59     3155.51    306.60 o 
  14   6   3     3170.50     3423.78    338.99 o 
 -10   7   3       28.82       66.02    197.44 o 
  -9   7   3      361.47       82.22    293.67 o 
  -8   7   3      473.73      371.44    178.69 o 
  -7   7   3     1364.35     1711.31    228.61 o 
  -6   7   3      554.88      923.36    204.80 o 
  -5   7   3        0.74      -87.94    112.04 o 
  -4   7   3        9.91      -46.22    116.64 o 
  -3   7   3       43.70       68.61     97.56 o 
  -2   7   3     7510.57     8322.87    218.01 o 
  -1   7   3        2.74        9.82     77.07 o 
   0   7   3     9832.54     9519.92    358.75 o 
   1   7   3     2730.14     2779.91    138.42 o 
   2   7   3      438.89      478.70     71.00 o 
   3   7   3     1215.86     1324.92    180.35 o 
   4   7   3      125.37       45.40    120.96 o 
   5   7   3     1000.47     1297.04     92.27 o 
   6   7   3     1028.87     1708.53    214.50 o 
   7   7   3     3655.83     3368.26    246.05 o 
   8   7   3      526.89      501.22    265.12 o 
   9   7   3     2624.55     3043.64    194.33 o 
  10   7   3     9336.99     9243.03    280.84 o 
  11   7   3      502.84      399.61    143.28 o 
  12   7   3     7441.69     7590.21    400.15 o 
  13   7   3     1396.73     1640.44    419.35 o 
  14   7   3      640.17      902.43    402.78 o 
 -10   8   3        0.47     -433.46    216.73 o 
  -9   8   3      528.24      503.55    218.45 o 
  -8   8   3        5.55     -173.41    179.66 o 
  -7   8   3        7.98     -250.14    166.30 o 
  -6   8   3      156.43      223.27    179.39 o 
  -5   8   3      655.45      754.70    188.04 o 
  -4   8   3      479.71      487.41    134.86 o 
  -3   8   3     1152.13     1222.76    154.96 o 
  -2   8   3      189.55      167.15    104.10 o 
  -1   8   3      844.91      905.68    122.22 o 
   0   8   3      830.07      967.21    136.18 o 
   1   8   3      461.33      784.04    113.39 o 
   2   8   3       38.86       76.31     78.14 o 
   3   8   3     4259.64     5112.91    269.41 o 
   4   8   3     7657.90     7836.48    319.43 o 
   5   8   3        0.58      -21.13     54.69 o 
   6   8   3     5913.23     5419.78    295.52 o 
   7   8   3      131.92       80.94    108.72 o 
   8   8   3     1504.77     1877.51    255.89 o 
   9   8   3      298.18      467.59    199.97 o 
  10   8   3       32.40     -243.35    149.06 o 
  11   8   3      261.88      128.74    258.75 o 
  12   8   3      239.73      127.46    279.14 o 
  13   8   3      490.57      -87.95    294.44 o 
  14   8   3     4820.36     5311.35    664.08 o 
  -9   9   3     1560.02     1468.77    286.17 o 
  -8   9   3     1122.86     1075.88    249.52 o 
  -7   9   3     1160.72      856.22    227.64 o 
  -6   9   3       23.21     -222.94    169.73 o 
  -5   9   3     3842.05     3874.51    279.28 o 
  -4   9   3     2686.07     3193.01    318.78 o 
  -3   9   3       91.61      -62.83    125.92 o 
  -2   9   3     2020.91     2936.60    189.76 o 
  -1   9   3     5450.55     4948.70    262.43 o 
   0   9   3     3776.53     3625.15    191.31 o 
   1   9   3     4196.03     3894.33    182.28 o 
   2   9   3     3162.24     2849.31    141.62 o 
   3   9   3      134.78       -1.58    143.50 o 
   4   9   3     2545.85     2718.72    302.72 o 
   5   9   3     3348.49     3750.41    276.90 o 
   6   9   3     1561.57     2169.14    262.11 o 
   7   9   3      941.64     1099.45    207.42 o 
   8   9   3     1232.21     1104.62    214.37 o 
   9   9   3      280.70      260.04    193.20 o 
  10   9   3      138.01      -38.33    194.28 o 
  11   9   3      386.76      266.07    197.66 o 
  12   9   3     7465.25     6814.12    406.97 o 
  13   9   3      537.98      627.75    244.69 o 
  14   9   3     2534.09     2123.52    523.87 o 
  -8  10   3        7.49      -62.94    242.37 o 
  -7  10   3     2190.37     2533.19    760.95 o 
  -6  10   3      282.14      103.54    330.76 o 
  -5  10   3     1900.53     2044.72    399.59 o 
  -4  10   3      495.52       64.02    207.82 o 
  -3  10   3      566.18      593.66    165.77 o 
  -2  10   3     1165.65     1519.88    197.02 o 
  -1  10   3     3982.13     3804.33    266.38 o 
   0  10   3       72.90      -90.83    148.79 o 
   1  10   3     7412.48     7230.32    238.71 o 
   2  10   3    10288.64     9033.14    853.85 o 
   3  10   3      347.01      320.06    171.29 o 
   4  10   3      554.29      602.21    333.31 o 
   5  10   3     3785.81     3880.86    290.67 o 
   6  10   3     1119.94     1086.50    222.60 o 
   7  10   3      185.67       73.03    173.26 o 
   8  10   3    11665.48    10405.07    439.26 o 
   9  10   3     3729.29     3836.45    303.64 o 
  10  10   3     2731.02     3194.45    340.79 o 
  11  10   3     2898.23     3318.68    364.06 o 
  12  10   3     1102.81     1264.23    273.38 o 
  13  10   3     1202.27     1290.30    288.51 o 
  14  10   3       36.01     -346.70    354.34 o 
  -7  11   3       98.08     -112.77    262.57 o 
  -6  11   3        1.51     -115.91    229.32 o 
  -5  11   3     3338.12     3744.08    389.11 o 
  -4  11   3     2575.21     3558.15    371.84 o 
  -3  11   3      205.93       60.52    199.99 o 
  -2  11   3      304.41      517.15    164.90 o 
  -1  11   3     1409.61     1529.60    198.12 o 
   0  11   3      761.51      734.24    161.43 o 
   1  11   3       15.89      -42.93    168.42 o 
   2  11   3     6037.91     5659.74    332.13 o 
   3  11   3     3107.49     3252.66    320.53 o 
   4  11   3     1926.53     1922.17    264.96 o 
   5  11   3     1235.28     1224.68    241.62 o 
   6  11   3      356.42      430.28    207.95 o 
   7  11   3     2375.91     3136.02    488.82 o 
   8  11   3     2640.74     3023.22    381.11 o 
   9  11   3      195.34     -139.97    275.32 o 
  10  11   3     3649.23     4203.14    393.65 o 
  11  11   3      187.67      -54.59    208.49 o 
  12  11   3      672.09      171.66    362.63 o 
  13  11   3      372.99     -268.26    223.74 o 
  14  11   3      392.96      161.14    247.51 o 
  -7  12   3      174.13     -360.47    263.63 o 
  -6  12   3        3.98     -384.56    395.13 o 
  -5  12   3      139.95     -183.65    302.09 o 
  -4  12   3       51.78      129.97    203.23 o 
  -3  12   3        0.14     -341.60    230.71 o 
  -2  12   3     1086.19     1094.64    196.26 o 
  -1  12   3      119.32      -29.81    192.59 o 
   0  12   3      176.49      222.47    191.49 o 
   1  12   3       77.49       29.32    251.10 o 
   2  12   3     1487.19     1731.73    262.31 o 
   3  12   3       22.03      -77.84    167.83 o 
   4  12   3     2486.42     3170.85    343.64 o 
   5  12   3     1600.59     1983.42    300.53 o 
   6  12   3     3913.96     3998.56    316.46 o 
   7  12   3      589.99      543.84    225.58 o 
   8  12   3      423.13      428.69    309.10 o 
   9  12   3     1596.90     1613.04    311.65 o 
  10  12   3     1674.81     1543.91    301.85 o 
  11  12   3      808.16      970.44    261.21 o 
  12  12   3       25.57      261.21    312.28 o 
  13  12   3      449.40       -6.63    227.32 o 
  14  12   3     1368.48      650.17    511.76 o 
  -6  13   3      250.89      334.13    259.36 o 
  -5  13   3      267.85      531.52    398.96 o 
  -4  13   3      112.08     -197.57    330.13 o 
  -3  13   3      362.83      627.11    345.42 o 
  -2  13   3       66.66     -327.58    284.24 o 
  -1  13   3        6.12      -96.00    170.11 o 
   0  13   3     6878.91     7249.70    695.31 o 
   1  13   3     3479.29     4076.51    353.72 o 
   2  13   3       10.41     -220.97    183.80 o 
   3  13   3       16.02      134.43    190.87 o 
   4  13   3      171.57      229.77    225.95 o 
   5  13   3       91.32     -349.54    177.10 o 
   6  13   3     2559.60     3484.28    362.27 o 
   7  13   3      503.17      538.17    244.70 o 
   8  13   3       29.19      -28.94    234.53 o 
   9  13   3      306.02      -56.36    212.64 o 
  10  13   3     1460.43     2147.55    306.89 o 
  11  13   3      800.91     1057.20    256.58 o 
  12  13   3     2272.90     1736.88    334.05 o 
  13  13   3      679.69      211.83    277.65 o 
  -5  14   3      792.28      954.69    466.51 o 
  -4  14   3       67.62      -42.06    376.01 o 
  -3  14   3      538.09      328.85    370.92 o 
  -2  14   3       40.07      -80.30    323.75 o 
  -1  14   3      268.61      395.13    376.01 o 
   0  14   3      430.62      547.24    238.65 o 
   1  14   3     1218.27     1051.52    453.77 o 
   2  14   3     1710.87     1378.18    284.86 o 
   3  14   3     1613.78     1742.39    335.86 o 
   4  14   3       33.65     -255.40    240.90 o 
   5  14   3      106.63      -56.61    200.69 o 
   6  14   3     3025.28     3826.13    387.72 o 
   7  14   3     3730.57     4114.22    446.76 o 
   8  14   3      658.26     1000.60    272.35 o 
   9  14   3      993.72     1011.93    264.96 o 
  10  14   3     2480.33     2209.39    340.45 o 
  11  14   3     1958.72     2014.01    556.37 o 
  12  14   3     1246.68     1299.77    415.53 o 
  13  14   3        6.90     -484.25    242.13 o 
  -4  15   3     1145.04     1059.21    466.51 o 
  -3  15   3      269.70      -89.22    312.28 o 
  -2  15   3      214.25       36.96    322.48 o 
  -1  15   3       85.29     -258.75    337.77 o 
   0  15   3     1733.79     2133.56    318.32 o 
   1  15   3     1924.16     2196.70    317.18 o 
   2  15   3     1684.16     2168.04    419.99 o 
   3  15   3      765.91      905.53    251.77 o 
   4  15   3      883.93     1513.32    283.85 o 
   5  15   3     2324.66     1968.53    340.17 o 
   6  15   3     1431.33     1503.06    301.65 o 
   7  15   3      110.52      -88.53    317.38 o 
   8  15   3     3339.64     3850.90    415.49 o 
   9  15   3        8.56      269.76    227.57 o 
  10  15   3       35.41     -254.13    224.84 o 
  11  15   3      185.14     -393.85    225.04 o 
  12  15   3      407.52       28.52    275.85 o 
  -2  16   3      113.16      414.25    424.45 o 
  -1  16   3       60.17     -472.88    351.80 o 
   0  16   3       11.09     -313.56    335.23 o 
   1  16   3      191.95     -189.92    213.54 o 
   2  16   3     1343.97     1555.39    300.53 o 
   3  16   3       14.55       95.64    218.30 o 
   4  16   3      287.63       -1.01    245.47 o 
   5  16   3      354.27      694.85    263.62 o 
   6  16   3        0.33     -223.14    186.56 o 
   7  16   3      442.28      259.38    463.96 o 
   8  16   3       42.33      -64.97    203.09 o 
   9  16   3      295.15      -71.90    232.51 o 
  10  16   3     2440.94     2418.61    381.25 o 
  11  16   3     2239.82     2386.78    378.99 o 
  12  16   3     1053.61     1337.18    360.85 o 
  -1  17   3        4.03       89.22    353.07 o 
   0  17   3      621.59      169.52    372.19 o 
   1  17   3       16.25     -421.90    288.06 o 
   2  17   3        5.26      574.76    267.03 o 
   3  17   3       12.34     -284.65    222.83 o 
   4  17   3      590.55      414.19    283.10 o 
   5  17   3      365.49     -210.85    291.25 o 
   6  17   3       50.65     -104.55    234.10 o 
   7  17   3      540.84      527.20    271.65 o 
   8  17   3       72.70     -383.17    217.33 o 
   9  17   3      352.67      548.08    287.37 o 
  10  17   3     1261.80     1484.36    318.41 o 
  11  17   3       45.62      414.16    411.70 o 
   1  18   3        1.55      711.24    424.45 o 
   2  18   3      231.99      144.16    267.36 o 
   3  18   3     1042.99      945.77    315.70 o 
   4  18   3       21.36      236.29    268.58 o 
   5  18   3      113.15     -181.36    446.76 o 
   6  18   3     2280.95     2539.47    486.27 o 
   7  18   3     1121.96     1065.79    427.64 o 
   8  18   3      110.26      281.65    257.29 o 
   9  18   3      311.72     -132.46    416.80 o 
   5  19   3      322.76      434.32    309.43 o 
   6  19   3      436.64     -114.57    318.02 o 
  -7 -18   4      470.22      361.48    443.57 o 
  -6 -18   4      156.92      165.29    376.01 o 
  -5 -18   4      227.40      -55.62    286.16 o 
  -4 -18   4      284.85      101.97    435.92 o 
  -3 -18   4      907.90     1273.35    444.84 o 
 -10 -17   4      265.85      532.79    419.35 o 
  -9 -17   4     1110.60     1154.81    471.61 o 
  -8 -17   4       56.11     -166.59    237.46 o 
  -7 -17   4       99.15      -68.82    779.43 o 
  -6 -17   4       90.48       25.24    254.49 o 
  -5 -17   4      241.37      161.68    251.03 o 
  -4 -17   4      280.83        8.55    255.04 o 
  -3 -17   4     1050.75      156.78    430.82 o 
  -2 -17   4      179.81     -643.68    336.50 o 
  -1 -17   4       86.35      402.78    418.08 o 
   0 -17   4       34.40        3.82    404.06 o 
 -11 -16   4      136.93      -31.87    370.92 o 
 -10 -16   4       15.64     -463.96    333.95 o 
  -9 -16   4      465.95      335.23    400.23 o 
  -8 -16   4        3.57     -467.53    238.43 o 
  -7 -16   4      119.23      257.47    237.51 o 
  -6 -16   4      183.36      -76.58    232.95 o 
  -5 -16   4      506.81      925.51    289.59 o 
  -4 -16   4        8.12      167.64    368.37 o 
  -3 -16   4     4904.58     5325.37    592.70 o 
  -2 -16   4      439.37      618.19    354.34 o 
  -1 -16   4       83.35     -358.17    363.27 o 
   0 -16   4        8.42     -382.39    393.86 o 
   1 -16   4      222.58        3.82    395.13 o 
 -12 -15   4        0.96      138.93    355.62 o 
 -11 -15   4       87.65     -421.90    270.22 o 
 -10 -15   4      282.41       84.13    397.68 o 
  -9 -15   4     1099.56     1527.00    442.29 o 
  -8 -15   4       37.85      177.91    212.08 o 
  -7 -15   4      483.12      323.15    228.07 o 
  -6 -15   4      797.84      484.29    264.94 o 
  -5 -15   4     2500.58     3032.58    363.55 o 
  -4 -15   4        1.71      186.25    576.77 o 
  -3 -15   4      841.07      882.41    286.27 o 
  -2 -15   4      171.54     -173.35    321.20 o 
  -1 -15   4        1.85     -327.58    290.61 o 
   0 -15   4      930.63      647.51    367.09 o 
   1 -15   4       72.20      332.68    378.56 o 
   2 -15   4     1535.50     1932.33    502.20 o 
   3 -15   4       63.40     -673.00    336.50 o 
 -12 -14   4      328.06      702.32    406.60 o 
 -11 -14   4        8.49     -179.72    307.18 o 
 -10 -14   4      830.88      768.60    388.76 o 
  -9 -14   4      288.60     -147.86    318.66 o 
  -8 -14   4      200.24       49.71    226.29 o 
  -7 -14   4      892.33      912.01    252.46 o 
  -6 -14   4      207.54       66.61    314.83 o 
  -5 -14   4     1679.76     2217.22    320.29 o 
  -4 -14   4      686.25      767.20    240.14 o 
  -3 -14   4      168.03      225.52    448.67 o 
  -2 -14   4     1128.97     1259.52    278.70 o 
  -1 -14   4      266.77      -29.32    300.81 o 
   0 -14   4       28.57     -391.31    300.81 o 
   1 -14   4       70.41      140.57    338.41 o 
   2 -14   4      233.57       67.63    242.27 o 
   3 -14   4     3088.04     2932.50    413.64 o 
   4 -14   4      781.63      649.56    307.62 o 
 -13 -13   4     1812.65     1849.48    463.96 o 
 -12 -13   4       11.37     -409.15    281.69 o 
 -11 -13   4     1281.17     1309.04    439.74 o 
 -10 -13   4      106.77      284.24    327.58 o 
  -9 -13   4       38.15     -467.79    268.95 o 
  -8 -13   4      133.88      293.69    295.08 o 
  -7 -13   4        9.58     -336.81    189.14 o 
  -6 -13   4       19.48      -84.96    203.30 o 
  -5 -13   4     1191.18     1256.72    256.22 o 
  -4 -13   4        5.28      -82.08    177.02 o 
  -3 -13   4      822.28      832.16    244.41 o 
  -2 -13   4      649.25      491.19    164.10 o 
  -1 -13   4       69.26       21.20    260.66 o 
   0 -13   4      320.88      549.08    243.43 o 
   1 -13   4      818.30      341.92    251.01 o 
   2 -13   4     2081.09     1931.30    324.46 o 
   3 -13   4      426.42      680.91    262.05 o 
   4 -13   4     1409.30     1134.07    372.19 o 
   5 -13   4       21.52      -50.96    254.19 o 
 -13 -12   4      533.01       20.39    314.83 o 
 -12 -12   4       97.47     -275.32    332.68 o 
 -11 -12   4      129.81      163.15    267.67 o 
 -10 -12   4       17.20      355.62    285.52 o 
  -9 -12   4      619.92      395.13    304.63 o 
  -8 -12   4      100.79      195.66    186.89 o 
  -7 -12   4     2183.22     3180.36    372.19 o 
  -6 -12   4      171.85      446.03    215.39 o 
  -5 -12   4     4458.44     4751.15    243.11 o 
  -4 -12   4      325.67      192.91    149.81 o 
  -3 -12   4     9560.67     9177.30    660.64 o 
  -2 -12   4     3354.04     3236.33    329.56 o 
  -1 -12   4      487.20      407.69    165.52 o 
   0 -12   4     4161.67     4161.27    428.91 o 
   1 -12   4      324.93      137.24    236.13 o 
   2 -12   4       33.30      -92.75    198.53 o 
   3 -12   4     1792.16     1788.65    449.94 o 
   4 -12   4       51.20      -62.14    372.83 o 
   5 -12   4       22.23     -414.25    207.13 o 
   6 -12   4      484.85      459.59    273.41 o 
 -12 -11   4     1678.89     1413.56    420.63 o 
 -11 -11   4      162.96      488.18    332.68 o 
 -10 -11   4       39.30      -21.67    249.83 o 
  -9 -11   4     5232.53     4872.88    493.28 o 
  -8 -11   4       16.64      -43.51    137.34 o 
  -7 -11   4       11.60      -27.26    131.86 o 
  -6 -11   4        0.49      -54.78    125.25 o 
  -5 -11   4        9.31       -2.05    128.40 o 
  -4 -11   4        2.54     -111.50    118.02 o 
  -3 -11   4      237.62      145.28    139.82 o 
  -2 -11   4        9.44       12.59    124.79 o 
  -1 -11   4     1545.02     1909.57    205.63 o 
   0 -11   4     1965.34     2618.65    391.63 o 
   1 -11   4     4913.49     4364.11    552.55 o 
   2 -11   4      259.96       74.80    196.03 o 
   3 -11   4     1906.20     2392.66    332.08 o 
   4 -11   4        2.69     -124.97    221.76 o 
   5 -11   4       10.82     -211.52    226.49 o 
   6 -11   4      412.82       35.21    241.87 o 
   7 -11   4       10.69     -450.34    225.17 o 
 -14 -10   4      173.09     -184.82    335.23 o 
 -13 -10   4       47.54      284.24    341.60 o 
 -11 -10   4       65.36     -224.17    380.47 o 
 -10 -10   4     1288.19      972.85    232.96 o 
  -9 -10   4      743.59      869.81    323.75 o 
  -8 -10   4     1443.34     1579.61    198.39 o 
  -7 -10   4       37.03      -90.65    113.90 o 
  -6 -10   4      275.80      252.14    133.34 o 
  -5 -10   4      861.02     1138.92    275.96 o 
  -4 -10   4     2607.64     2996.93    215.34 o 
  -3 -10   4    11358.90    10465.28    756.34 o 
  -2 -10   4      597.25      723.78    158.86 o 
  -1 -10   4       25.55      -92.52    124.31 o 
   0 -10   4       83.40       84.27    135.60 o 
   1 -10   4      278.21      117.46    190.91 o 
   2 -10   4      500.37      393.08    235.15 o 
   3 -10   4     1852.30     2200.60    308.52 o 
   4 -10   4     1205.07      937.57    291.11 o 
   5 -10   4      493.33      518.26    244.42 o 
   6 -10   4     2935.79     3258.32    404.06 o 
   7 -10   4       59.57      -44.79    246.07 o 
   8 -10   4      152.64     -127.83    264.42 o 
 -14  -9   4        4.42     -632.21    316.11 o 
 -13  -9   4       87.97       80.13    228.02 o 
 -12  -9   4      486.04      291.17    237.92 o 
 -11  -9   4     2220.63     2309.73    310.93 o 
 -10  -9   4       12.04      -37.77    282.97 o 
  -9  -9   4     3493.45     3492.19    268.37 o 
  -8  -9   4      532.68      486.18    148.01 o 
  -7  -9   4      278.16      218.83    131.98 o 
  -6  -9   4     1002.86     1212.97    166.65 o 
  -5  -9   4     1088.73     1250.47    162.20 o 
  -4  -9   4      161.87      176.49    114.41 o 
  -3  -9   4     3634.22     3704.00    229.54 o 
  -2  -9   4      673.08      860.87    148.85 o 
  -1  -9   4     2016.19     2108.38    183.31 o 
   0  -9   4     3431.43     3387.36    212.36 o 
   1  -9   4      688.85      850.54    156.46 o 
   2  -9   4     3222.33     3553.70    314.34 o 
   3  -9   4        9.65       22.54    200.52 o 
   4  -9   4     1791.63     1852.67    299.60 o 
   5  -9   4        7.61       23.25    185.28 o 
   6  -9   4      536.09      663.59    250.62 o 
   7  -9   4      666.54      756.82    271.79 o 
   8  -9   4      130.86      -82.39    228.62 o 
   9  -9   4       52.43      151.38    269.80 o 
 -14  -8   4      507.74      288.41    263.85 o 
 -13  -8   4        0.44       78.26    240.19 o 
 -12  -8   4        4.48     -204.05    173.03 o 
 -11  -8   4      109.31      -92.95    195.59 o 
 -10  -8   4      120.60      -69.85    168.36 o 
  -9  -8   4     7966.34     7965.99    379.45 o 
  -8  -8   4       25.49      -53.24    127.31 o 
  -7  -8   4     6369.85     6669.75    252.01 o 
  -6  -8   4       86.27      129.16    109.65 o 
  -5  -8   4    14725.91    14166.57    371.73 o 
  -4  -8   4      344.81      407.06    129.59 o 
  -3  -8   4       56.24      760.46    130.15 o 
  -2  -8   4     2454.67     2628.41    174.74 o 
  -1  -8   4     4691.98     4925.73    503.38 o 
   0  -8   4    14004.47    13497.33    963.27 o 
   1  -8   4     5833.59     5764.27    389.16 o 
   2  -8   4       35.92     -165.11    157.26 o 
   3  -8   4     8630.22     8378.42    500.29 o 
   4  -8   4      474.31      449.14    227.94 o 
   5  -8   4     2239.66     2510.37    342.46 o 
   6  -8   4      674.97      457.62    271.49 o 
   7  -8   4     1894.94     2331.86    434.65 o 
   8  -8   4      833.48     1090.61    318.19 o 
   9  -8   4     1864.47     1803.81    360.46 o 
 -14  -7   4        7.48     -422.94    389.40 o 
 -13  -7   4     1494.39     1597.47    306.81 o 
 -12  -7   4      505.49      432.29    228.25 o 
 -11  -7   4     2334.94     2535.54    323.00 o 
 -10  -7   4     1821.91     1381.07    263.82 o 
  -9  -7   4      124.02      220.27    383.02 o 
  -8  -7   4     2402.61     3110.32    222.02 o 
  -7  -7   4     5417.21     5531.06    228.38 o 
  -6  -7   4     2237.46     2498.24    169.84 o 
  -5  -7   4     5017.65     5151.75    204.91 o 
  -4  -7   4     2170.57     2376.17    149.07 o 
  -3  -7   4    15553.59    15770.64    561.57 o 
  -2  -7   4      349.24      471.05    145.58 o 
  -1  -7   4    21158.24    19908.77   1573.86 o 
   0  -7   4      165.72      123.54    102.00 o 
   1  -7   4    21992.29    22317.74   1367.95 o 
   2  -7   4     2240.34     2925.42    175.16 o 
   3  -7   4     4183.58     4159.52    293.52 o 
   4  -7   4     2483.71     2557.47    341.60 o 
   5  -7   4     1337.49     1314.04    270.69 o 
   6  -7   4      179.07     -161.59    282.97 o 
   7  -7   4      199.57      -73.22    190.36 o 
   8  -7   4      890.54      715.22    612.46 o 
   9  -7   4      347.45      385.25    259.91 o 
  10  -7   4        7.50      -70.76    485.63 o 
 -14  -6   4      412.19      346.70    364.54 o 
 -13  -6   4      527.73      144.64    242.27 o 
 -12  -6   4        4.48     -105.94    194.62 o 
 -11  -6   4      311.29      472.36    242.18 o 
 -10  -6   4       62.22       60.38    260.66 o 
  -9  -6   4       36.29       51.87    161.26 o 
  -8  -6   4      807.27     1532.32    293.27 o 
  -7  -6   4     5605.11     5223.77    222.53 o 
  -6  -6   4      316.60      273.18    111.61 o 
  -5  -6   4     6468.90     6088.97    204.92 o 
  -4  -6   4     2444.53     3150.06    156.99 o 
  -3  -6   4     7442.08     6744.55    286.73 o 
  -2  -6   4      588.71      708.21    113.79 o 
  -1  -6   4     2429.65     2521.12    155.91 o 
   0  -6   4     1391.19     1499.43    136.48 o 
   1  -6   4     1835.93     1792.19    139.65 o 
   2  -6   4        7.87      -30.79     77.94 o 
   3  -6   4     4051.06     3767.38    271.05 o 
   4  -6   4      245.50       35.78    157.25 o 
   5  -6   4      147.23        9.83    210.95 o 
   6  -6   4     2960.81     3425.40    355.11 o 
   7  -6   4      879.06     1318.87    291.93 o 
   8  -6   4      894.16      712.00    270.22 o 
   9  -6   4      521.18      470.72    269.75 o 
  10  -6   4       99.52      163.19    266.62 o 
 -14  -5   4       43.78      291.89    401.51 o 
 -13  -5   4      483.43        7.57    358.17 o 
 -12  -5   4      492.22      285.10    231.34 o 
 -11  -5   4      653.91      538.93    202.70 o 
 -10  -5   4      482.21      720.07    416.16 o 
  -9  -5   4     1829.68     2072.67    267.21 o 
  -8  -5   4      482.02      380.43    127.61 o 
  -7  -5   4     2769.99     2837.16    171.49 o 
  -6  -5   4     3709.09     4118.02    176.85 o 
  -5  -5   4     7467.02     7269.67    233.92 o 
  -4  -5   4      606.62      608.96    104.92 o 
  -3  -5   4       56.21       18.10     78.57 o 
  -2  -5   4     6090.12     6451.57    190.10 o 
  -1  -5   4      766.71      910.06    111.44 o 
   0  -5   4     1262.74     1396.48    122.80 o 
   1  -5   4    10034.85     9691.30    592.23 o 
   2  -5   4     2221.85     2233.27    123.33 o 
   3  -5   4     6527.68     6889.84    285.53 o 
   4  -5   4       74.51       41.15    194.38 o 
   5  -5   4     1340.17     1497.98    458.23 o 
   6  -5   4       14.92     -278.13    165.15 o 
   7  -5   4      202.04      184.07    271.49 o 
   8  -5   4      899.04     1191.71    275.69 o 
   9  -5   4       33.23     -351.99    203.62 o 
  10  -5   4      180.45      254.51    270.88 o 
  11  -5   4     1079.12      652.45    285.65 o 
 -14  -4   4       69.98      -71.38    340.32 o 
 -13  -4   4      150.72      163.15    331.40 o 
 -12  -4   4      289.34      383.02    255.56 o 
 -11  -4   4     1100.05      978.26    238.82 o 
 -10  -4   4        4.35     -106.13    166.39 o 
  -9  -4   4     7913.33     7782.96    337.06 o 
  -8  -4   4       13.80     -183.01    100.91 o 
  -7  -4   4     4802.28     4218.62    469.06 o 
  -6  -4   4     6676.71     7020.13    212.55 o 
  -5  -4   4     6583.40     6363.51    217.95 o 
  -4  -4   4        2.47      -92.47     69.74 o 
  -3  -4   4     7320.69     7319.32    181.34 o 
  -2  -4   4      111.78      161.36     77.98 o 
  -1  -4   4     1783.74     2130.46    147.98 o 
   0  -4   4     1077.23     1321.04    115.66 o 
   1  -4   4      866.86     1148.89    106.70 o 
   2  -4   4      947.62     1310.85    187.34 o 
   3  -4   4      169.44      182.38    130.60 o 
   4  -4   4     1455.17     1844.61    228.95 o 
   5  -4   4    20238.79    17589.13    630.94 o 
   6  -4   4     7006.82     6605.77    597.80 o 
   7  -4   4       15.84      -93.63    312.92 o 
   8  -4   4     1990.18     1716.63    557.65 o 
   9  -4   4      500.88      202.78    225.61 o 
  10  -4   4     1075.27      710.20    269.58 o 
  11  -4   4      233.74      401.51    294.25 o 
 -14  -3   4       93.59     -406.60    386.21 o 
 -13  -3   4      174.87      420.63    368.37 o 
 -12  -3   4      530.22      -79.03    333.95 o 
 -11  -3   4     2297.26     2610.63    320.19 o 
 -10  -3   4     1234.42     1460.07    265.88 o 
  -9  -3   4     1077.85     1257.62    226.72 o 
  -8  -3   4      770.42      824.54    142.80 o 
  -7  -3   4      416.30      342.78    112.28 o 
  -6  -3   4      599.33      872.51    118.94 o 
  -5  -3   4     1558.32     1938.01    282.27 o 
  -4  -3   4     4062.34     3936.47    138.76 o 
  -3  -3   4    33237.16    31248.65    318.76 o 
  -2  -3   4      151.37      215.23     88.71 o 
  -1  -3   4    49318.82    45415.46   3353.53 o 
   0  -3   4       10.55      -37.69     68.63 o 
   1  -3   4    28946.79    27166.13    660.67 o 
   2  -3   4    11984.54    12499.29    671.85 o 
   3  -3   4      570.66     1055.65    171.69 o 
   4  -3   4     7377.50     7176.03    313.17 o 
   5  -3   4     3849.53     3937.78    262.24 o 
   6  -3   4      143.77      -68.69    191.83 o 
   7  -3   4       28.33     -102.77    191.41 o 
   8  -3   4      581.69      465.42    230.89 o 
   9  -3   4      772.06      773.61    249.76 o 
  10  -3   4       88.76      -97.59    226.88 o 
  11  -3   4     3070.46     3209.51    409.74 o 
  12  -3   4      871.05      926.92    338.09 o 
 -13  -2   4        1.35      -36.96    364.54 o 
 -12  -2   4       79.43     -113.44    323.75 o 
 -11  -2   4       84.73      112.65    183.63 o 
 -10  -2   4      891.03      767.11    236.60 o 
  -9  -2   4     2123.07     2574.71    276.40 o 
  -8  -2   4     2009.64     2003.48    187.78 o 
  -7  -2   4     8864.18     8481.72    379.84 o 
  -6  -2   4     3231.70     3719.35    163.62 o 
  -5  -2   4    33604.63    31568.95   2249.24 o 
  -4  -2   4       42.77       25.99     60.70 o 
  -3  -2   4     1209.82     1686.53    133.14 o 
  -2  -2   4      578.54      853.88     78.25 o 
  -1  -2   4     5958.23     6187.18    156.26 o 
   0  -2   4        0.77     -100.27     60.38 o 
   1  -2   4      433.18      459.09     77.90 o 
   2  -2   4      242.63      267.35     60.25 o 
   3  -2   4     5780.75     5459.09    239.40 o 
   4  -2   4       63.24     -101.72    109.76 o 
   5  -2   4    14665.90    13414.36    417.66 o 
   6  -2   4      269.27     1095.02    319.29 o 
   7  -2   4     1651.28     1911.25    273.83 o 
   8  -2   4     1485.09     2637.55    322.48 o 
   9  -2   4     4228.48     4405.60    384.24 o 
  10  -2   4      525.86      345.01    338.41 o 
  11  -2   4       14.11       -9.80    241.91 o 
  12  -2   4       54.54      -10.95    261.85 o 
 -13  -1   4      235.90     -141.48    316.11 o 
 -12  -1   4      114.70      457.59    396.41 o 
 -11  -1   4     6821.05     6779.71    609.27 o 
 -10  -1   4     1025.61      996.52    328.22 o 
  -9  -1   4       68.26      149.13    132.88 o 
  -8  -1   4     1082.08     1241.23    168.31 o 
  -7  -1   4     3270.25     3466.70    185.36 o 
  -6  -1   4     4683.95     5280.99    190.82 o 
  -5  -1   4     2492.55     2867.55    135.28 o 
  -4  -1   4       78.49      218.63     70.00 o 
  -3  -1   4       11.38      -10.53    100.12 o 
  -2  -1   4      592.85      685.19    115.20 o 
  -1  -1   4    11121.62    10837.57    538.24 o 
   0  -1   4      279.98      417.66     68.10 o 
   1  -1   4    24960.98    22380.68   1038.39 o 
   2  -1   4      326.39      326.67     68.26 o 
   3  -1   4    20580.07    20202.24    371.51 o 
   4  -1   4     2847.88     2680.24    192.97 o 
   5  -1   4    14297.57    13990.24    212.39 o 
   6  -1   4     1842.25     2384.80    259.46 o 
   7  -1   4      747.31     1112.49    363.90 o 
   8  -1   4      517.71      539.48    219.43 o 
   9  -1   4      200.20      122.57    213.58 o 
  10  -1   4     2857.08     3124.55    366.08 o 
  11  -1   4       24.29     -259.27    215.51 o 
  12  -1   4      275.50      412.31    243.41 o 
  13  -1   4      656.22      795.49    347.82 o 
 -13   0   4      369.82      207.76    395.13 o 
 -12   0   4      166.00      156.78    392.58 o 
 -11   0   4      848.48      525.14    347.97 o 
 -10   0   4      901.65     1106.37    383.66 o 
  -9   0   4     1835.32     1982.15    206.21 o 
  -8   0   4     1651.48     1892.30    310.37 o 
  -7   0   4      782.91      806.41    181.96 o 
  -6   0   4     2257.03     2280.02    152.75 o 
  -5   0   4     9379.15     8968.25    222.43 o 
  -4   0   4      443.28      431.53     84.97 o 
  -3   0   4      794.57      993.25     83.66 o 
  -2   0   4      286.25      262.90     52.71 o 
  -1   0   4    49279.51    49444.74   2120.65 o 
   0   0   4    12578.70    11959.34    722.73 o 
   1   0   4    44169.27    42405.40   1936.28 o 
   2   0   4       32.43       10.07     66.09 o 
   3   0   4      949.57     1199.25     92.48 o 
   4   0   4     1457.74     1787.73    205.33 o 
   5   0   4     4466.10     4774.64    176.38 o 
   6   0   4     1727.76     2095.93    135.51 o 
   7   0   4      973.08     1167.88    227.89 o 
   8   0   4     1628.43     1845.51    263.13 o 
   9   0   4     4054.95     3933.62    358.17 o 
  10   0   4       52.55     -376.69    188.35 o 
  11   0   4      172.34      163.70    212.70 o 
  12   0   4      395.82      286.69    474.80 o 
  13   0   4      297.48     -192.50    259.87 o 
 -12   1   4      238.35      262.57    346.70 o 
 -11   1   4      186.63     -170.80    271.49 o 
 -10   1   4      643.44     1218.54    374.74 o 
  -9   1   4       18.10     -102.53    148.88 o 
  -8   1   4      220.38      360.44    137.20 o 
  -7   1   4     3072.02     3197.21    191.19 o 
  -6   1   4      502.18      500.04    114.41 o 
  -5   1   4    17406.01    17252.75    493.78 o 
  -4   1   4       84.75      -34.28     70.33 o 
  -3   1   4    30758.73    29583.19   1729.09 o 
  -2   1   4      349.01      548.21     81.93 o 
  -1   1   4    17792.79    17450.82    348.49 o 
   0   1   4      393.95      605.77     68.21 o 
   1   1   4      691.94      636.69     92.35 o 
   2   1   4      401.42      609.90     83.14 o 
   3   1   4     7204.45     7399.52    173.58 o 
   4   1   4     1427.58     1767.99    116.63 o 
   5   1   4     2710.35     3191.53    140.98 o 
   6   1   4     2476.08     3140.54    158.30 o 
   7   1   4     6345.23     6555.51    199.97 o 
   8   1   4        9.89     -160.96    119.00 o 
   9   1   4       25.78     -170.88    151.51 o 
  10   1   4        1.91       55.64    157.26 o 
  11   1   4     7291.15     6405.66    415.70 o 
  12   1   4     2244.99     2677.34    374.13 o 
  13   1   4      141.30       59.11    256.89 o 
 -12   2   4        1.86      -44.61    381.11 o 
 -11   2   4       76.53      275.32    328.85 o 
 -10   2   4       16.48      215.41    326.30 o 
  -9   2   4     4190.09     4393.29    309.69 o 
  -8   2   4     2895.85     4099.33    228.96 o 
  -7   2   4     2378.30     2814.98    210.89 o 
  -6   2   4     2588.80     2825.41    174.95 o 
  -5   2   4     3759.18     3515.32    220.54 o 
  -4   2   4      844.40     1170.02    124.81 o 
  -3   2   4     1217.22     1496.45    119.46 o 
  -2   2   4       87.93       94.71     72.19 o 
  -1   2   4     1359.46     1568.58    103.34 o 
   0   2   4     1183.40     1408.01     94.41 o 
   1   2   4    25804.94    24415.84    811.57 o 
   2   2   4      294.63      317.31    103.03 o 
   3   2   4      142.27      111.28     76.51 o 
   4   2   4       61.53       18.09     74.54 o 
   5   2   4    33532.11    33452.43    414.00 o 
   6   2   4     2379.22     2573.26    129.96 o 
   7   2   4     5242.19     5310.07    183.75 o 
   8   2   4       11.86     -101.44     95.67 o 
   9   2   4      517.58      446.92    163.42 o 
  10   2   4       61.73      328.79    180.99 o 
  11   2   4       12.45      -90.31    181.80 o 
  12   2   4      111.06       13.09    180.60 o 
  13   2   4        6.74     -254.16    236.04 o 
 -12   3   4      186.34      -21.85    249.53 o 
 -11   3   4     1173.76     1107.65    429.55 o 
 -10   3   4      200.40       89.22    341.60 o 
  -9   3   4      996.59     1256.34    244.66 o 
  -8   3   4      102.83       72.01    141.79 o 
  -7   3   4      476.61      289.23    247.23 o 
  -6   3   4      837.36      993.00    146.94 o 
  -5   3   4     4454.70     4830.78    282.11 o 
  -4   3   4     1854.12     2174.08    148.85 o 
  -3   3   4       58.28      795.78    119.97 o 
  -2   3   4      969.95     2016.55    296.35 o 
  -1   3   4    36274.44    35855.88   1498.13 o 
   0   3   4       27.83        9.00     67.95 o 
   1   3   4    36022.37    36280.90   1548.44 o 
   2   3   4      218.30      242.99     89.27 o 
   3   3   4    24228.07    24056.61    294.59 o 
   4   3   4      194.14      217.47     82.13 o 
   5   3   4      163.72       43.11     86.30 o 
   6   3   4      664.38      732.94    102.25 o 
   7   3   4     1853.86     2222.77    153.99 o 
   8   3   4       88.58       74.37    103.44 o 
   9   3   4      255.10      174.52    111.34 o 
  10   3   4     6453.97     5765.62    301.97 o 
  11   3   4     5358.17     5542.69    316.13 o 
  12   3   4        1.66     -326.77    163.39 o 
  13   3   4      280.68      198.91    254.00 o 
  14   3   4      106.12     -427.56    258.71 o 
 -12   4   4      272.73       47.12    300.35 o 
 -11   4   4      544.88       99.72    285.27 o 
 -10   4   4      374.88     -563.38    281.69 o 
  -9   4   4      206.23      131.59    200.90 o 
  -8   4   4     2856.75     3314.25    356.26 o 
  -7   4   4      118.33       48.34    135.13 o 
  -6   4   4       29.52     -224.56    112.28 o 
  -5   4   4    17986.88    16772.68    590.33 o 
  -4   4   4       26.88       -7.53     85.29 o 
  -3   4   4      185.95      255.27     95.64 o 
  -2   4   4      175.88      114.22     85.96 o 
  -1   4   4        6.38        9.24     75.46 o 
   0   4   4      133.61       90.31     74.35 o 
   1   4   4     4008.16     4176.35    266.65 o 
   2   4   4     1263.08     1328.19    182.05 o 
   3   4   4     6379.96     6145.94    189.04 o 
   4   4   4       97.08       55.01     76.71 o 
   5   4   4    16468.04    15959.24    476.71 o 
   6   4   4     1803.54     2299.20    138.12 o 
   7   4   4     5778.39     5236.52    186.07 o 
   8   4   4       22.51     -153.62     92.79 o 
   9   4   4     7740.84     7378.60    245.53 o 
  10   4   4     1072.12     1316.81    251.43 o 
  11   4   4      730.91      497.95    191.58 o 
  12   4   4       45.44     -178.05    161.84 o 
  13   4   4       30.34      -21.87    199.01 o 
  14   4   4       15.29      491.07    281.76 o 
 -11   5   4     1270.18     1226.64    355.73 o 
 -10   5   4      603.91      589.98    272.47 o 
  -9   5   4       17.83     -424.45    225.61 o 
  -8   5   4       54.56      -32.60    170.99 o 
  -7   5   4       23.05     -284.99    277.23 o 
  -6   5   4      547.25      419.76    149.18 o 
  -5   5   4     1954.63     2342.24    200.24 o 
  -4   5   4     2013.61     2240.69    237.62 o 
  -3   5   4     8024.59     8202.84    288.57 o 
  -2   5   4      265.36      155.53     89.96 o 
  -1   5   4     1692.00     1842.41    131.11 o 
   0   5   4     3269.77     3171.35    187.19 o 
   1   5   4    15203.38    16257.23    604.33 o 
   2   5   4    10166.55     9708.77    807.47 o 
   3   5   4     3823.12     3401.70    288.78 o 
   4   5   4      790.94      790.52    100.45 o 
   5   5   4     7087.70     7335.58    204.89 o 
   6   5   4     2383.10     3439.64    143.36 o 
   7   5   4     3148.54     3067.35    157.71 o 
   8   5   4       82.80       17.61    110.13 o 
   9   5   4     1624.58     1997.71    173.96 o 
  10   5   4      648.52      598.35    144.89 o 
  11   5   4        7.86     -155.46    154.09 o 
  12   5   4     1082.41      748.24    210.75 o 
  13   5   4      623.69      611.83    236.14 o 
  14   5   4      133.66      403.42    437.28 o 
 -11   6   4        6.21     -461.52    310.37 o 
 -10   6   4      293.51      353.38    283.46 o 
  -9   6   4      290.27       91.44    189.47 o 
  -8   6   4      118.60      -15.05    158.98 o 
  -7   6   4      278.37      563.38    286.79 o 
  -6   6   4      155.25      205.61    145.59 o 
  -5   6   4     4117.21     4094.18    226.69 o 
  -4   6   4     3805.63     3578.30    202.12 o 
  -3   6   4      925.66     1060.20    146.12 o 
  -2   6   4      643.42      681.38    122.33 o 
  -1   6   4     1098.29     1248.46    127.89 o 
   0   6   4     1131.84     1081.51    132.94 o 
   1   6   4     4065.75     4458.97    333.56 o 
   2   6   4       41.08      152.26    134.72 o 
   3   6   4    11390.90    10565.73    323.11 o 
   4   6   4      130.42      105.27     70.46 o 
   5   6   4      636.17      675.49    111.49 o 
   6   6   4      440.59      332.20    103.18 o 
   7   6   4     1779.57     2148.47    146.51 o 
   8   6   4     1723.57     2148.22    168.92 o 
   9   6   4     1075.24     1417.30    186.00 o 
  10   6   4      369.14      506.52    136.29 o 
  11   6   4      987.83      941.64    173.54 o 
  12   6   4      669.33      462.26    190.62 o 
  13   6   4      893.36      868.33    234.07 o 
  14   6   4       44.30       30.59    321.20 o 
 -10   7   4      741.15      666.95    405.97 o 
  -9   7   4      273.18      196.02    188.26 o 
  -8   7   4        7.65     -197.61    154.45 o 
  -7   7   4      364.18      151.36    155.49 o 
  -6   7   4      158.38      -80.94    144.51 o 
  -5   7   4     1174.54     1358.98    224.28 o 
  -4   7   4     2058.48     2614.69    210.52 o 
  -3   7   4     3732.71     3948.79    202.83 o 
  -2   7   4      633.41     1094.28    146.14 o 
  -1   7   4    20093.21    19724.61    429.58 o 
   0   7   4      214.17      371.26     86.62 o 
   1   7   4    10507.76    10836.64    180.85 o 
   2   7   4     2894.04     2917.17    219.87 o 
   3   7   4     9707.04     9402.02    323.07 o 
   4   7   4     5992.39     6084.90    287.05 o 
   5   7   4    11010.63    10768.88    221.50 o 
   6   7   4      988.41     1073.11    131.54 o 
   7   7   4     7715.06     7275.88    199.31 o 
   8   7   4       18.12       27.54    112.79 o 
   9   7   4      678.08      802.16    140.48 o 
  10   7   4     2976.29     3245.73    219.96 o 
  11   7   4     2393.19     2662.89    303.30 o 
  12   7   4      122.22      768.60    325.03 o 
  13   7   4      982.21     1269.52    398.96 o 
  14   7   4      367.11      481.81    353.07 o 
  -9   8   4      335.94       73.49    215.15 o 
  -8   8   4      249.43      168.18    172.86 o 
  -7   8   4     1947.80     2339.38    312.94 o 
  -6   8   4       37.11      -70.85    161.33 o 
  -5   8   4      623.80      579.65    180.95 o 
  -4   8   4     1142.10     1274.21    195.01 o 
  -3   8   4     4870.13     4879.76    201.05 o 
  -2   8   4      330.29      320.00    115.70 o 
  -1   8   4    16078.42    15299.98    279.04 o 
   0   8   4     5641.05     5689.60    167.83 o 
   1   8   4     1490.93     1605.32    139.96 o 
   2   8   4      113.48       52.49    102.69 o 
   3   8   4       39.87      306.52    140.49 o 
   4   8   4     1580.38     2723.67    231.65 o 
   5   8   4    16084.96    14972.46    443.21 o 
   6   8   4      470.92      820.81    125.18 o 
   7   8   4     6454.41     5873.08    488.18 o 
   8   8   4      555.62      385.78    173.48 o 
   9   8   4     2662.27     3502.19    328.51 o 
  10   8   4     1562.24     1345.02    260.31 o 
  11   8   4       66.41       62.46    247.28 o 
  12   8   4       28.00     -246.15    166.20 o 
  13   8   4       96.66     -532.79    266.40 o 
  14   8   4       31.59     -462.69    321.20 o 
  -9   9   4       38.68      505.13    220.57 o 
  -8   9   4      118.34     -115.28    230.86 o 
  -7   9   4     1311.76     1293.80    243.38 o 
  -6   9   4      195.57       12.60    160.28 o 
  -5   9   4       73.56       74.59    161.55 o 
  -4   9   4      796.65     1050.61    164.54 o 
  -3   9   4      168.55       -9.09    119.12 o 
  -2   9   4      620.43      699.02    135.73 o 
  -1   9   4      197.92       35.48     97.61 o 
   0   9   4     3398.21     3580.24    201.13 o 
   1   9   4     5836.61     5471.02    201.44 o 
   2   9   4     3938.61     3682.21    190.81 o 
   3   9   4     4843.14     4977.29    282.73 o 
   4   9   4      921.16      969.56    214.37 o 
   5   9   4     2005.06     2040.32    245.74 o 
   6   9   4      226.23      247.07    168.57 o 
   7   9   4      700.89      671.37    207.57 o 
   8   9   4      513.64      764.61    306.55 o 
   9   9   4     2825.59     3198.65    474.80 o 
  10   9   4      742.89      642.14    218.40 o 
  11   9   4     4348.44     4215.47    358.92 o 
  12   9   4      152.83      202.89    356.26 o 
  13   9   4      207.96     -256.45    222.88 o 
  14   9   4       21.72      188.64    369.64 o 
  -8  10   4     1036.90      961.26    241.31 o 
  -7  10   4      182.90       98.07    196.02 o 
  -6  10   4      315.08     -148.50    169.28 o 
  -5  10   4     1689.24     1543.34    233.87 o 
  -4  10   4     1298.44     1667.39    225.43 o 
  -3  10   4     3437.99     3684.81    216.76 o 
  -2  10   4     2624.82     3084.89    208.99 o 
  -1  10   4     1535.72     1878.19    204.29 o 
   0  10   4       98.14      -60.54    122.61 o 
   1  10   4      316.83      417.21    133.13 o 
   2  10   4      236.11       87.18    149.50 o 
   3  10   4    10121.38     9304.85    486.27 o 
   4  10   4      329.36       70.29    177.17 o 
   5  10   4     5284.60     5185.92    331.06 o 
   6  10   4     2807.27     3225.20    319.11 o 
   7  10   4     1318.15     1353.54    236.65 o 
   8  10   4      952.86      914.86    238.35 o 
   9  10   4     2004.78     2083.16    291.27 o 
  10  10   4      481.60      650.95    238.50 o 
  11  10   4      284.21      244.75    314.19 o 
  12  10   4      544.00      579.72    241.70 o 
  13  10   4      235.57     -290.78    354.34 o 
  14  10   4       42.41      246.00    390.03 o 
  -7  11   4        8.17     -119.97    259.33 o 
  -6  11   4      175.17       18.46    221.92 o 
  -5  11   4       22.07     -252.98    352.43 o 
  -4  11   4      505.62      369.60    216.69 o 
  -3  11   4     1243.48     1507.59    448.03 o 
  -2  11   4      638.77      603.58    173.82 o 
  -1  11   4     3238.64     3278.91    227.22 o 
   0  11   4      793.70     1033.46    236.49 o 
   1  11   4      315.56      245.99    196.91 o 
   2  11   4     4473.75     4590.52    355.62 o 
   3  11   4       40.29      -39.17    155.42 o 
   4  11   4     4056.86     4305.81    316.70 o 
   5  11   4        4.87     -116.55    165.56 o 
   6  11   4     1462.82     1896.32    282.00 o 
   7  11   4       22.53     -218.48    163.43 o 
   8  11   4     1735.21     1727.22    279.46 o 
   9  11   4     6167.07     6300.98    389.36 o 
  10  11   4      383.34      451.52    234.82 o 
  11  11   4      424.61      -35.01    284.24 o 
  12  11   4      588.28      300.90    236.06 o 
  13  11   4      271.65     -125.69    272.13 o 
  14  11   4       61.47     -360.92    246.71 o 
  -7  12   4     1295.79      828.53    456.31 o 
  -6  12   4        0.55      215.34    253.68 o 
  -5  12   4      650.77      471.84    269.53 o 
  -4  12   4      769.42      778.89    462.69 o 
  -3  12   4       86.50      -35.54    221.78 o 
  -2  12   4     2055.75     2696.98    320.67 o 
  -1  12   4     1038.75     1295.52    256.24 o 
   0  12   4     2478.42     3036.28    320.27 o 
   1  12   4        8.42       -6.44    178.52 o 
   2  12   4      665.89      590.26    219.64 o 
   3  12   4     9303.81     9092.89    427.50 o 
   4  12   4      281.12      340.48    211.93 o 
   5  12   4     1756.17     2268.29    302.15 o 
   6  12   4      827.04      733.48    254.92 o 
   7  12   4      694.38      845.64    246.00 o 
   8  12   4       28.74     -158.34    189.87 o 
   9  12   4        0.25     -153.02    194.48 o 
  10  12   4      177.41      -68.50    213.93 o 
  11  12   4        2.26      -61.15    363.27 o 
  12  12   4      231.91      283.77    238.42 o 
  13  12   4      104.26     -333.50    215.44 o 
  -6  13   4       37.94      123.64    364.54 o 
  -5  13   4      122.72      200.12    295.71 o 
  -4  13   4       19.92      263.85    335.23 o 
  -3  13   4      615.00      664.08    361.99 o 
  -2  13   4       15.69      -77.75    296.99 o 
  -1  13   4     1194.98      883.44    241.71 o 
   0  13   4      305.59      440.62    219.46 o 
   1  13   4       31.42      578.79    238.11 o 
   2  13   4        2.97     -128.58    212.22 o 
   3  13   4      235.55      470.08    221.76 o 
   4  13   4        6.57     -303.50    162.92 o 
   5  13   4     1884.96     1971.28    302.25 o 
   6  13   4       85.14        5.02    315.47 o 
   7  13   4        0.98     -325.06    175.20 o 
   8  13   4       20.34      144.90    299.54 o 
   9  13   4      431.75      866.87    254.46 o 
  10  13   4       27.72      131.48    217.82 o 
  11  13   4      723.60      642.49    269.99 o 
  12  13   4       40.04     -397.47    243.45 o 
  13  13   4     2218.97     2511.90    350.01 o 
  -5  14   4       10.01      -47.16    415.53 o 
  -4  14   4       71.76      285.52    359.44 o 
  -3  14   4     2131.97     2428.16    490.73 o 
  -2  14   4      990.85     1282.27    400.23 o 
  -1  14   4      147.91      135.87    266.40 o 
   0  14   4       41.88     -169.13    179.93 o 
   1  14   4       63.72       38.56    363.90 o 
   2  14   4      284.65      344.57    226.35 o 
   3  14   4      117.72      -14.88    201.44 o 
   4  14   4      701.61      615.89    361.99 o 
   5  14   4     2544.50     2739.40    342.45 o 
   6  14   4      616.52      418.98    253.65 o 
   7  14   4     2469.86     2554.06    331.64 o 
   8  14   4       73.64       49.99    215.89 o 
   9  14   4      220.86       52.22    217.07 o 
  10  14   4       36.22     -169.67    227.49 o 
  11  14   4       34.79      267.45    250.03 o 
  12  14   4      101.60     -345.69    249.83 o 
  13  14   4        3.08     -415.68    238.46 o 
  -4  15   4       29.88     -256.20    345.42 o 
  -3  15   4        5.15     -253.65    325.03 o 
  -2  15   4      416.01      760.95    416.80 o 
  -1  15   4      195.40       17.84    304.63 o 
   0  15   4      836.69     1040.56    262.95 o 
   1  15   4       12.05     -187.02    220.96 o 
   2  15   4     1293.66     1679.39    300.13 o 
   3  15   4      909.88     1395.42    290.67 o 
   4  15   4     1115.09     1438.55    299.44 o 
   5  15   4     3996.54     4228.00    374.53 o 
   6  15   4      350.81       92.73    203.35 o 
   7  15   4      353.50      246.31    250.03 o 
   8  15   4     1787.98     1881.76    428.27 o 
   9  15   4      622.68      588.82    422.54 o 
  10  15   4       44.12     -201.51    213.75 o 
  11  15   4       78.95     -237.84    229.86 o 
  12  15   4      235.13     -174.64    244.45 o 
  -2  16   4     1156.34     1320.51    430.82 o 
  -1  16   4      305.74       43.34    354.34 o 
   0  16   4      416.10     -231.98    347.97 o 
   1  16   4       19.48     -204.59    224.79 o 
   2  16   4      758.37      478.01    279.43 o 
   3  16   4     2945.24     3722.56    448.03 o 
   4  16   4      290.00      371.15    230.80 o 
   5  16   4       59.61      -57.71    217.35 o 
   6  16   4     1102.42      758.32    268.94 o 
   7  16   4       86.34      -94.25    389.40 o 
   8  16   4      198.23      271.60    253.43 o 
   9  16   4      402.46      246.02    439.74 o 
  10  16   4       98.40      149.62    252.38 o 
  11  16   4        1.36     -221.82    243.55 o 
  -1  17   4       90.20      113.44    365.82 o 
   0  17   4      323.29      -50.98    387.49 o 
   1  17   4      276.19      -38.24    246.84 o 
   2  17   4      494.48      549.05    288.48 o 
   3  17   4     1770.88     1672.69    337.78 o 
   4  17   4      482.57      337.57    388.12 o 
   5  17   4      398.45      319.66    229.58 o 
   6  17   4      119.21      -90.61    251.88 o 
   7  17   4      439.56      256.36    234.91 o 
   8  17   4      200.30       57.64    244.73 o 
   9  17   4     1394.51     1324.93    339.05 o 
  10  17   4        6.36      -38.55    260.33 o 
  11  17   4       38.37      -70.07    279.74 o 
   1  18   4      102.99      233.26    367.09 o 
   2  18   4       10.48        9.61    271.28 o 
   3  18   4     2067.34     2433.31    403.41 o 
   4  18   4      229.89     -209.91    344.79 o 
   5  18   4      283.53     -452.18    240.09 o 
   6  18   4       18.24     -291.10    602.26 o 
   7  18   4      277.96      202.36    286.93 o 
   8  18   4        4.56      173.47    261.47 o 
   9  18   4      136.32       29.15    381.11 o 
   5  19   4      360.37     -252.95    467.79 o 
   6  19   4      233.50       96.30    260.92 o 
  -6 -18   5     2111.13     2316.44    394.57 o 
  -5 -18   5      245.57       49.05    504.11 o 
  -9 -17   5        9.63      280.42    396.41 o 
  -8 -17   5       11.50     -179.72    312.28 o 
  -7 -17   5        5.22     -186.15    244.94 o 
  -6 -17   5      215.71      156.97    450.58 o 
  -5 -17   5      133.42      -59.57    251.22 o 
  -4 -17   5      146.56      163.15    372.19 o 
  -3 -17   5      136.40      -59.91    370.92 o 
  -2 -17   5      152.59      313.56    401.51 o 
  -1 -17   5       31.20     -361.99    400.23 o 
 -10 -16   5      592.90      754.58    434.65 o 
  -9 -16   5      327.72        3.82    368.37 o 
  -8 -16   5      521.14       31.87    318.66 o 
  -7 -16   5       68.32       88.45    243.02 o 
  -6 -16   5      715.03      748.90    262.46 o 
  -5 -16   5        1.70     -117.76    234.29 o 
  -4 -16   5       33.15     -354.83    202.52 o 
  -3 -16   5      137.40      215.41    340.32 o 
  -2 -16   5      395.01      307.18    392.58 o 
  -1 -16   5        0.32     -655.16    327.58 o 
   0 -16   5       60.01      -29.32    317.38 o 
   1 -16   5       62.49     -136.38    364.54 o 
 -11 -15   5       10.30      -76.48    302.09 o 
 -10 -15   5     2116.44     2414.13    526.42 o 
  -9 -15   5      220.96       10.20    293.16 o 
  -8 -15   5     1283.58     1317.96    404.06 o 
  -7 -15   5      999.04     1240.79    493.28 o 
  -6 -15   5      270.48       -9.92    227.51 o 
  -5 -15   5      619.73      267.77    387.49 o 
  -4 -15   5      866.10      457.22    267.03 o 
  -3 -15   5     1179.57     1329.49    277.96 o 
  -2 -15   5        5.10       86.67    351.80 o 
  -1 -15   5     1079.10     1212.17    379.84 o 
   0 -15   5      106.89     -248.55    322.48 o 
   1 -15   5      637.48      985.28    439.74 o 
   2 -15   5       54.72     -186.09    336.50 o 
   3 -15   5      336.37     -363.27    393.86 o 
 -12 -14   5     1680.08     1496.41    503.48 o 
 -11 -14   5        9.17     -567.21    303.36 o 
 -10 -14   5     2731.17     3342.06    578.68 o 
  -9 -14   5      190.41      146.58    345.42 o 
  -8 -14   5      598.58      535.34    351.80 o 
  -7 -14   5      138.54     -398.74    199.37 o 
  -6 -14   5     1854.37     2494.64    322.77 o 
  -5 -14   5      185.89      123.09    562.75 o 
  -4 -14   5      163.23     -312.07    192.41 o 
  -3 -14   5     1386.75     2104.70    384.94 o 
  -2 -14   5      725.42      404.06    360.72 o 
  -1 -14   5      377.68       94.32    347.97 o 
   0 -14   5      154.57       45.94    430.82 o 
   1 -14   5      133.96       58.23    224.84 o 
   2 -14   5      635.53      116.68    256.79 o 
   3 -14   5      298.56     -311.03    232.40 o 
   4 -14   5       73.75     -154.23    337.77 o 
 -12 -13   5     3952.92     4145.07    604.17 o 
 -11 -13   5      322.75      254.92    333.95 o 
 -10 -13   5      399.12      569.76    365.82 o 
  -9 -13   5      100.00     -230.71    291.89 o 
  -8 -13   5       39.40      112.17    322.48 o 
  -7 -13   5      120.56      132.33    203.12 o 
  -6 -13   5     1118.22     1669.87    273.64 o 
  -5 -13   5      247.81      348.28    209.97 o 
  -4 -13   5     2705.64     3221.09    381.11 o 
  -3 -13   5      170.30      -93.00    163.75 o 
  -2 -13   5      967.19     1181.60    350.90 o 
  -1 -13   5       95.17      -74.81    200.54 o 
   0 -13   5     2645.60     2636.50    325.70 o 
   1 -13   5      398.19      143.35    230.89 o 
   2 -13   5       88.94     -336.91    197.74 o 
   3 -13   5      468.21      245.93    306.55 o 
   4 -13   5       75.77     -114.58    261.30 o 
   5 -13   5      321.09      -17.84    342.87 o 
 -13 -12   5      397.54      634.76    391.31 o 
 -12 -12   5      209.06      443.57    386.21 o 
 -11 -12   5      449.37      181.00    332.68 o 
 -10 -12   5     1131.86      831.05    372.19 o 
  -9 -12   5       19.37     -481.81    251.10 o 
  -8 -12   5     1339.21     1493.86    421.90 o 
  -7 -12   5       84.52       45.87    175.18 o 
  -6 -12   5     8515.24     8682.89    322.81 o 
  -5 -12   5        0.13      -29.83    135.02 o 
  -4 -12   5      484.56      601.62    164.39 o 
  -3 -12   5      290.33      642.28    185.70 o 
  -2 -12   5        7.55      144.04    152.68 o 
  -1 -12   5       34.07       82.06    209.82 o 
   0 -12   5       89.11       58.71    194.21 o 
   1 -12   5       36.62     -216.96    208.58 o 
   2 -12   5      215.95      -62.29    198.48 o 
   3 -12   5       85.15       55.19    223.97 o 
   4 -12   5        3.24     -398.48    199.24 o 
   5 -12   5        2.74     -390.55    239.70 o 
   6 -12   5      957.86      776.44    306.07 o 
 -13 -11   5      241.66      223.06    383.66 o 
 -11 -11   5      202.39       96.87    328.85 o 
 -10 -11   5     5852.49     6073.57    562.11 o 
  -9 -11   5       10.70      226.88    167.67 o 
  -8 -11   5     4279.58     4628.34    312.09 o 
  -7 -11   5     3253.57     3406.61    234.63 o 
  -6 -11   5       22.92     -100.55    126.94 o 
  -5 -11   5      172.92      114.53    133.81 o 
  -4 -11   5       33.09     -169.27    120.29 o 
  -3 -11   5      315.37      363.28    146.25 o 
  -2 -11   5       91.47      -69.80    140.21 o 
  -1 -11   5     1496.39     1762.58    255.31 o 
   0 -11   5     8588.55     7704.74    868.02 o 
   1 -11   5      407.21      331.33    219.87 o 
   2 -11   5      622.05      687.21    304.63 o 
   3 -11   5      199.91      414.01    217.31 o 
   4 -11   5     3853.78     4139.70    413.27 o 
   5 -11   5       16.48     -353.73    199.59 o 
   6 -11   5        7.05     -270.04    213.72 o 
   7 -11   5        0.66     -527.07    263.53 o 
 -13 -10   5      118.86       91.77    360.72 o 
 -12 -10   5      276.86      201.39    300.81 o 
 -11 -10   5      132.03      292.25    213.31 o 
 -10 -10   5      104.56      148.30    186.82 o 
  -9 -10   5       45.58      155.57    174.15 o 
  -8 -10   5     2670.98     2471.95    277.49 o 
  -7 -10   5        0.48       37.15    126.65 o 
  -6 -10   5     4715.61     5053.67    239.73 o 
  -5 -10   5      350.73      213.01    137.58 o 
  -4 -10   5     4202.07     4046.89    255.36 o 
  -3 -10   5     1819.98     1781.48    195.14 o 
  -2 -10   5     4652.38     4320.19    346.21 o 
  -1 -10   5     2589.16     2966.99    233.06 o 
   0 -10   5       43.77      -68.10    132.02 o 
   1 -10   5      470.63      288.00    210.70 o 
   2 -10   5      217.99      174.54    197.28 o 
   3 -10   5      755.71      704.61    238.48 o 
   4 -10   5       15.06     -302.60    180.92 o 
   5 -10   5     1632.80     1524.95    314.07 o 
   6 -10   5       69.57      -16.00    242.22 o 
   7 -10   5      386.03     -106.38    260.66 o 
   8 -10   5      425.54      370.38    300.81 o 
 -14  -9   5      347.88     -513.67    406.60 o 
 -13  -9   5       35.20       43.56    246.01 o 
 -12  -9   5     1457.84     1862.92    567.21 o 
 -11  -9   5       84.19     -118.68    203.87 o 
 -10  -9   5      775.66      617.55    207.22 o 
  -9  -9   5     1336.44     1177.25    423.17 o 
  -8  -9   5       10.18     -218.04    193.11 o 
  -7  -9   5      305.41      181.60    129.48 o 
  -6  -9   5      733.13      847.27    155.61 o 
  -5  -9   5      280.35      523.92    135.56 o 
  -4  -9   5    11269.44    11002.26    326.93 o 
  -3  -9   5      148.10      187.82    123.72 o 
  -2  -9   5     9132.88     9131.33    700.62 o 
  -1  -9   5      881.69      992.09    158.92 o 
   0  -9   5      462.26      614.20    145.72 o 
   1  -9   5     1238.99     1118.01    241.46 o 
   2  -9   5      240.77      149.11    195.97 o 
   3  -9   5     1025.49     1173.21    254.81 o 
   4  -9   5     5293.24     4535.04    358.71 o 
   5  -9   5      940.56      883.03    257.48 o 
   6  -9   5      626.68      486.90    276.48 o 
   7  -9   5      440.39      336.82    253.32 o 
   8  -9   5      139.67     -152.95    439.74 o 
 -14  -8   5      633.02      406.52    286.73 o 
 -13  -8   5       16.35       35.96    237.91 o 
 -12  -8   5      433.04      466.79    242.47 o 
 -11  -8   5      112.18      261.83    205.19 o 
 -10  -8   5     3659.44     4021.35    329.19 o 
  -9  -8   5      245.55      228.84    184.60 o 
  -8  -8   5    10222.00     9934.94    406.73 o 
  -7  -8   5       17.25     -217.64    108.82 o 
  -6  -8   5    10770.17    10995.92    352.95 o 
  -5  -8   5      318.40      227.12    118.05 o 
  -4  -8   5     1464.31     2307.96    186.96 o 
  -3  -8   5      572.70      821.48    135.69 o 
  -2  -8   5     3554.90     3842.57    285.81 o 
  -1  -8   5     1322.36     1369.85    161.45 o 
   0  -8   5      507.39      679.42    133.83 o 
   1  -8   5     1167.09     1320.97    154.87 o 
   2  -8   5        7.34     -200.23    172.42 o 
   3  -8   5        6.85      142.49    291.89 o 
   4  -8   5      709.66      590.52    334.59 o 
   5  -8   5      447.50      411.51    215.79 o 
   6  -8   5     2729.91     2877.74    361.33 o 
   7  -8   5      333.20      141.80    246.44 o 
   8  -8   5      226.69      553.60    291.84 o 
   9  -8   5      114.40      120.68    299.06 o 
 -14  -7   5      378.62     -191.71    236.04 o 
 -13  -7   5      205.44       46.04    237.91 o 
 -12  -7   5     2019.47     2512.63    347.62 o 
 -11  -7   5      229.21     -106.07    194.68 o 
 -10  -7   5     5116.63     4834.85    440.38 o 
  -9  -7   5     1056.73     1411.15    248.33 o 
  -8  -7   5     8833.30     8695.64    394.50 o 
  -7  -7   5      730.43      880.43    215.03 o 
  -6  -7   5      826.70     1203.89    150.30 o 
  -5  -7   5      163.32      148.71    104.92 o 
  -4  -7   5     2264.90     2288.97    154.82 o 
  -3  -7   5      535.64      766.10    129.94 o 
  -2  -7   5     5217.16     5344.07    336.38 o 
  -1  -7   5        0.16     -177.97     88.98 o 
   0  -7   5    24637.85    24157.98   1699.52 o 
   1  -7   5       22.49      -25.47     98.90 o 
   2  -7   5    16306.06    17333.38   1129.87 o 
   3  -7   5      464.66      535.70    207.91 o 
   4  -7   5      157.27      189.23    202.77 o 
   5  -7   5       35.97     -181.13    187.34 o 
   6  -7   5      854.09      930.30    266.49 o 
   7  -7   5       14.63      315.66    211.19 o 
   8  -7   5       20.90     -400.80    209.68 o 
   9  -7   5      174.22      420.04    281.08 o 
  10  -7   5     1440.27     1633.12    324.46 o 
 -14  -6   5     2921.80     2954.57    582.50 o 
 -13  -6   5      131.88       25.94    244.04 o 
 -12  -6   5      969.67      772.33    265.72 o 
 -11  -6   5        0.04     -254.93    202.30 o 
 -10  -6   5     1595.52     1323.93    255.17 o 
  -9  -6   5      223.73      329.38    320.57 o 
  -8  -6   5       86.18       -3.99    138.73 o 
  -7  -6   5     1084.44     1440.32    158.14 o 
  -6  -6   5    39447.89    40266.98    707.42 o 
  -5  -6   5     2064.52     2143.86    148.83 o 
  -4  -6   5    37055.92    37149.50    454.55 o 
  -3  -6   5     1035.96     1443.18    137.51 o 
  -2  -6   5     4701.27     4586.85    234.16 o 
  -1  -6   5     4302.35     4474.58    315.90 o 
   0  -6   5       91.85      147.20     93.83 o 
   1  -6   5     1156.87     1426.31    135.38 o 
   2  -6   5      646.33      849.09    114.35 o 
   3  -6   5      632.22      321.83    166.77 o 
   4  -6   5     2563.00     2695.74    299.67 o 
   5  -6   5     1040.02     1371.53    269.75 o 
   6  -6   5     4143.72     4477.02    336.55 o 
   7  -6   5      519.20      267.91    222.13 o 
   8  -6   5     2207.06     2303.01    344.93 o 
   9  -6   5        3.12      -40.39    223.22 o 
  10  -6   5      548.49      358.05    389.40 o 
 -14  -5   5       13.33     -113.44    323.75 o 
 -13  -5   5      805.11      209.10    249.89 o 
 -12  -5   5      488.54      254.14    444.84 o 
 -11  -5   5      119.15      160.45    209.38 o 
 -10  -5   5     2092.07     2217.95    284.74 o 
  -9  -5   5      203.75      165.48    177.80 o 
  -8  -5   5     4405.80     3920.68    427.00 o 
  -7  -5   5      434.57      784.88    133.62 o 
  -6  -5   5     2305.24     2507.85    156.22 o 
  -5  -5   5      120.32      248.20     96.55 o 
  -4  -5   5     3678.14     3887.87    164.87 o 
  -3  -5   5      187.61      278.83     90.04 o 
  -2  -5   5    11832.48    11516.91    272.05 o 
  -1  -5   5       51.57      100.29     85.12 o 
   0  -5   5     2164.06     2203.87    138.35 o 
   1  -5   5     3551.70     3482.06    150.24 o 
   2  -5   5     3773.07     3880.72    145.80 o 
   3  -5   5      323.51      337.59    165.86 o 
   4  -5   5     9832.19     9160.28    387.98 o 
   5  -5   5      385.05       63.93    158.83 o 
   6  -5   5      525.01      261.19    204.70 o 
   7  -5   5     1729.61     2127.28    303.11 o 
   8  -5   5     1990.81     2261.42    397.04 o 
   9  -5   5      648.30      688.24    272.22 o 
  10  -5   5      474.54      598.82    291.09 o 
  11  -5   5      676.44      877.46    293.69 o 
 -14  -4   5      148.11     -376.01    356.89 o 
 -13  -4   5        4.20      160.60    368.37 o 
 -12  -4   5      358.00      598.40    369.64 o 
 -11  -4   5      183.47      -40.67    186.73 o 
 -10  -4   5       41.88     -328.09    164.04 o 
  -9  -4   5        0.01      -87.83    265.12 o 
  -8  -4   5    17583.29    17371.04    934.53 o 
  -7  -4   5     2720.49     2641.82    168.73 o 
  -6  -4   5     6319.54     6605.68    205.82 o 
  -5  -4   5      689.42      746.60    105.83 o 
  -4  -4   5     1103.98     1382.53    118.47 o 
  -3  -4   5       14.52       75.44    110.89 o 
  -2  -4   5    11733.49    11732.70    637.95 o 
  -1  -4   5     1703.48     1762.81    281.69 o 
   0  -4   5        0.45       92.77     78.44 o 
   1  -4   5     2148.69     2180.15    171.72 o 
   2  -4   5     4418.69     4296.52    179.30 o 
   3  -4   5      449.48      354.96    151.93 o 
   4  -4   5     4139.23     3645.43    293.80 o 
   5  -4   5     1054.89     1135.82    237.24 o 
   6  -4   5       23.78      100.19    182.80 o 
   7  -4   5     2678.90     2812.93    343.50 o 
   8  -4   5       27.59     -163.71    201.87 o 
   9  -4   5      146.40      -42.48    209.74 o 
  10  -4   5     1125.10     1795.07    337.15 o 
  11  -4   5      160.05     -258.53    273.08 o 
 -14  -3   5     1042.14     1820.16    536.62 o 
 -13  -3   5      585.46      484.36    405.33 o 
 -12  -3   5     1445.06     2396.23    645.60 o 
 -11  -3   5      176.81       53.19    206.02 o 
 -10  -3   5     2941.55     3166.73    337.18 o 
  -9  -3   5     1667.69     1697.43    261.26 o 
  -8  -3   5      887.89     1053.37    148.75 o 
  -7  -3   5      100.99      -72.50     93.72 o 
  -6  -3   5      272.30      407.35    193.11 o 
  -5  -3   5      347.23      323.41     86.37 o 
  -4  -3   5     3366.16     3332.36    126.26 o 
  -3  -3   5     3647.03     3870.24    134.71 o 
  -2  -3   5    53972.27    50529.11    848.25 o 
  -1  -3   5      590.46      627.45     94.57 o 
   0  -3   5    14300.21    12996.66    685.44 o 
   1  -3   5      434.20      370.56     86.62 o 
   2  -3   5    27509.81    25613.11    290.81 o 
   3  -3   5     2454.45     2558.29    344.79 o 
   4  -3   5     1128.30     1468.15    316.74 o 
   5  -3   5      238.43      642.18    192.97 o 
   6  -3   5       89.92      -41.61    155.65 o 
   7  -3   5       35.21      132.59    312.28 o 
   8  -3   5     3473.34     3983.06    389.13 o 
   9  -3   5       50.28      150.41    200.29 o 
  10  -3   5      827.86     1243.91    312.63 o 
  11  -3   5      171.43      160.26    284.24 o 
  12  -3   5      276.06      473.73    321.32 o 
 -13  -2   5      102.32     -298.26    308.46 o 
 -12  -2   5       14.86     -558.28    279.14 o 
 -11  -2   5     1246.98     1858.85    290.33 o 
 -10  -2   5       16.05       34.38    181.95 o 
  -9  -2   5     1108.84     1502.52    256.64 o 
  -8  -2   5     9916.95     9877.58    288.40 o 
  -7  -2   5      141.58       31.14    100.60 o 
  -6  -2   5    49817.67    50707.75    721.76 o 
  -5  -2   5     1627.18     1786.69    202.87 o 
  -4  -2   5    59677.04    58453.91   1770.80 o 
  -3  -2   5     1961.87     2050.94    161.78 o 
  -2  -2   5     3714.63     3840.67    112.98 o 
  -1  -2   5      791.94      954.61     94.53 o 
   0  -2   5        7.62       70.46     75.08 o 
   1  -2   5      924.28      958.06    100.55 o 
   2  -2   5    10821.40     9920.34    305.85 o 
   3  -2   5      120.38      182.61    122.50 o 
   4  -2   5    29667.93    29918.99    565.98 o 
   5  -2   5       51.55      -73.07    239.63 o 
   6  -2   5    15837.75    14498.76    476.56 o 
   7  -2   5       99.39      -76.11    220.51 o 
   8  -2   5     8960.03     8213.41    428.55 o 
   9  -2   5       14.93     -110.66    421.26 o 
  10  -2   5      136.19       20.14    296.99 o 
  11  -2   5       42.59     -417.72    235.17 o 
  12  -2   5     1711.45     1148.47    327.47 o 
 -13  -1   5      890.84      495.83    416.80 o 
 -12  -1   5     2393.07     2015.18    530.24 o 
 -11  -1   5      454.30      285.52    327.58 o 
 -10  -1   5     1036.83      838.11    239.54 o 
  -9  -1   5      507.95      561.01    204.97 o 
  -8  -1   5     9771.51    10042.32    521.95 o 
  -7  -1   5       50.28      115.69     99.47 o 
  -6  -1   5     3798.30     4131.03    173.04 o 
  -5  -1   5      184.87      338.02     84.10 o 
  -4  -1   5      106.63       30.80     81.17 o 
  -3  -1   5     1059.39     1316.12    156.37 o 
  -2  -1   5     4661.04     4417.07    407.24 o 
  -1  -1   5     1773.84     2008.86     96.14 o 
   0  -1   5     6304.43     6155.31    367.16 o 
   1  -1   5     2198.79     2320.98    151.44 o 
   2  -1   5    49275.05    43006.89   1586.31 o 
   3  -1   5      729.69      955.33     86.47 o 
   4  -1   5     3303.31     3439.88    144.43 o 
   5  -1   5       54.21      -42.54    128.42 o 
   6  -1   5     2794.32     3237.49    372.83 o 
   7  -1   5     1168.83     1325.84    261.30 o 
   8  -1   5     2097.96     2310.84    442.29 o 
   9  -1   5     1858.43     1822.55    325.43 o 
  10  -1   5     2087.83     2552.79    348.55 o 
  11  -1   5      383.43      166.93    222.95 o 
  12  -1   5     2463.22     2356.75    403.03 o 
 -13   0   5       14.59      -66.28    405.33 o 
 -12   0   5       76.73     -319.93    293.16 o 
 -11   0   5      116.97       -1.27    327.58 o 
 -10   0   5      190.54       18.07    188.54 o 
  -9   0   5     1029.39     1372.45    248.68 o 
  -8   0   5     1754.39     2249.20    405.46 o 
  -7   0   5     2988.43     2937.62    260.98 o 
  -6   0   5      948.28     1500.31    205.68 o 
  -5   0   5     3047.92     3324.83    194.23 o 
  -4   0   5    13048.95    12365.56    637.11 o 
  -3   0   5       22.54      -62.17     51.78 o 
  -2   0   5    17620.43    17036.80    889.69 o 
  -1   0   5       40.62       81.22     56.52 o 
   0   0   5       55.98       30.64     82.93 o 
   1   0   5       12.58       33.31     73.34 o 
   2   0   5    10607.91    10425.81    555.94 o 
   3   0   5      598.37      655.40     88.53 o 
   4   0   5      847.03      871.80     94.47 o 
   5   0   5       52.52     -111.99     67.43 o 
   6   0   5    13065.39    13693.98    686.02 o 
   7   0   5     1041.81     1284.20    232.79 o 
   8   0   5     7811.67     7512.93    451.22 o 
   9   0   5      316.79      233.60    208.55 o 
  10   0   5       52.53     -234.51    231.34 o 
  11   0   5       11.79      -27.69    327.58 o 
  12   0   5      341.03      161.95    266.40 o 
  13   0   5      534.78      681.04    313.56 o 
 -13   1   5     1543.65     1867.32    520.05 o 
 -12   1   5      837.78      446.12    412.98 o 
 -11   1   5     1432.76      828.50    391.31 o 
 -10   1   5     1483.30     1510.43    415.53 o 
  -9   1   5       49.50       24.70    173.46 o 
  -8   1   5     4043.41     4439.92    256.67 o 
  -7   1   5      116.64      138.27    113.85 o 
  -6   1   5     5465.12     5492.73    210.64 o 
  -5   1   5        5.98      -78.87     76.21 o 
  -4   1   5     7074.49     7027.70    192.07 o 
  -3   1   5      114.96      123.93     69.63 o 
  -2   1   5    39835.31    36976.28   2068.65 o 
  -1   1   5      203.72      241.62     72.07 o 
   0   1   5      841.22     1156.53     95.83 o 
   1   1   5      218.40      277.75     80.59 o 
   2   1   5      771.80     1001.92    102.93 o 
   3   1   5     1644.42     1962.64    123.07 o 
   4   1   5       37.56      -68.27     66.44 o 
   5   1   5       49.11      -50.20     76.56 o 
   6   1   5     1621.70     1882.22    141.60 o 
   7   1   5      134.25       88.14     93.25 o 
   8   1   5    16381.74    16244.42    527.64 o 
   9   1   5      537.58      772.34    234.72 o 
  10   1   5      219.78      -72.09    202.44 o 
  11   1   5       71.22      -24.63    200.41 o 
  12   1   5      440.26      485.90    265.90 o 
  13   1   5      550.36     -204.13    254.15 o 
 -12   2   5     1466.18     1836.73    512.40 o 
 -11   2   5      952.38     1231.29    414.25 o 
 -10   2   5      260.24       98.15    293.16 o 
  -9   2   5      266.57      437.48    172.00 o 
  -8   2   5    11915.88    11732.06    342.73 o 
  -7   2   5      334.98      277.54    126.16 o 
  -6   2   5    18166.34    16742.66    966.30 o 
  -5   2   5     2387.99     2804.66    169.86 o 
  -4   2   5    20308.17    19972.64    971.73 o 
  -3   2   5     2977.19     2950.76    133.38 o 
  -2   2   5     3045.83     3005.21    134.48 o 
  -1   2   5      372.40      528.94     87.16 o 
   0   2   5      228.69      290.65     79.77 o 
   1   2   5       66.70       71.33     76.48 o 
   2   2   5    22308.60    20575.25   1103.71 o 
   3   2   5       19.96       -4.65     77.16 o 
   4   2   5    71584.05    72125.47   2116.31 o 
   5   2   5      518.30      555.56    102.60 o 
   6   2   5    27736.15    29081.10    414.80 o 
   7   2   5     1218.34     1515.36    153.61 o 
   8   2   5     2747.22     2968.20    193.30 o 
   9   2   5      141.74       97.23    193.55 o 
  10   2   5       11.42      -58.58    180.09 o 
  11   2   5      243.86     -184.84    211.10 o 
  12   2   5      109.59     -204.11    214.14 o 
  13   2   5       31.17       75.74    249.18 o 
 -12   3   5      523.51      833.60    427.00 o 
 -11   3   5       13.21     -272.77    345.42 o 
 -10   3   5     1083.77      888.41    364.54 o 
  -9   3   5       31.86       25.36    178.74 o 
  -8   3   5      763.15      679.33    170.22 o 
  -7   3   5      349.85      445.27    133.63 o 
  -6   3   5      545.57      355.62    204.29 o 
  -5   3   5     1541.29     2004.76    171.72 o 
  -4   3   5       67.73      598.11    112.14 o 
  -3   3   5      556.79      361.80     95.08 o 
  -2   3   5    50491.72    49816.00   2842.39 o 
  -1   3   5      439.48      523.83     95.64 o 
   0   3   5    15106.94    14844.38    728.21 o 
   1   3   5     1228.39     1372.16    111.35 o 
   2   3   5    32664.54    29359.09   1272.16 o 
   3   3   5     2688.30     2753.33    190.14 o 
   4   3   5      307.00      395.80     95.81 o 
   5   3   5      129.62       94.44     81.68 o 
   6   3   5      392.20      457.15    115.73 o 
   7   3   5       80.74       70.97    103.19 o 
   8   3   5     4288.60     4697.35    254.55 o 
   9   3   5      377.96      102.71    200.50 o 
  10   3   5     4783.94     4495.59    345.59 o 
  11   3   5      348.27      236.25    239.33 o 
  12   3   5     4765.79     4762.80    381.07 o 
  13   3   5       31.62     -113.33    215.17 o 
  14   3   5     1442.37     1395.65    858.46 o 
 -11   4   5     1365.47     1269.52    463.96 o 
 -10   4   5      143.41     -340.32    322.48 o 
  -9   4   5     2191.30     2215.91    359.44 o 
  -8   4   5     1488.03     1903.53    260.39 o 
  -7   4   5      950.76      959.10    175.91 o 
  -6   4   5     1680.53     1655.54    181.73 o 
  -5   4   5     1326.35     1462.71    164.67 o 
  -4   4   5     8556.80     8332.84    293.37 o 
  -3   4   5        0.36       65.05     86.21 o 
  -2   4   5     6054.50     6063.99    234.48 o 
  -1   4   5       50.76       59.48     75.66 o 
   0   4   5      101.41      156.20     77.92 o 
   1   4   5      781.26     1033.93    102.93 o 
   2   4   5     4161.74     4256.77    139.22 o 
   3   4   5      794.47      964.99    127.32 o 
   4   4   5    11162.80    10991.72    267.24 o 
   5   4   5       38.29      -10.16     87.32 o 
   6   4   5    40932.93    42301.65    507.68 o 
   7   4   5      514.75      590.49    134.32 o 
   8   4   5    22207.03    22516.47   1044.84 o 
   9   4   5      144.43      199.06    134.88 o 
  10   4   5       35.53     -222.94    436.56 o 
  11   4   5        8.10     -286.85    197.33 o 
  12   4   5       29.06     -372.29    194.94 o 
  13   4   5      410.84      -85.08    244.26 o 
  14   4   5      476.66      106.06    547.45 o 
 -11   5   5     1326.05      936.08    298.29 o 
  -9   5   5       22.25     -318.88    169.89 o 
  -8   5   5     1950.34     2042.16    292.08 o 
  -7   5   5       16.20     -201.21    121.97 o 
  -6   5   5      246.93     -119.69    164.91 o 
  -5   5   5      124.98     -115.76    111.53 o 
  -4   5   5    11770.17    11748.86    674.63 o 
  -3   5   5     4102.56     3880.14    296.27 o 
  -2   5   5       12.57     -128.68     83.24 o 
  -1   5   5      609.30      513.91    103.91 o 
   0   5   5     1387.97     1624.14    120.15 o 
   1   5   5     2403.57     2493.24    166.72 o 
   2   5   5    29645.87    30043.32    441.44 o 
   3   5   5        7.41       15.91     67.45 o 
   4   5   5     1320.89     1663.97    126.39 o 
   5   5   5       45.39      311.80    107.07 o 
   6   5   5        0.92      344.40    139.64 o 
   7   5   5       15.26      139.61    111.01 o 
   8   5   5     2492.74     2877.87    199.41 o 
   9   5   5      188.49      271.40    125.23 o 
  10   5   5      388.08      411.44    136.62 o 
  11   5   5      242.26      228.44    215.39 o 
  12   5   5      122.35     -157.66    204.58 o 
  13   5   5      133.39     -195.78    241.21 o 
  14   5   5      290.21      344.97    304.42 o 
 -11   6   5        3.01      364.19    304.10 o 
 -10   6   5      366.67      916.84    334.59 o 
  -9   6   5      324.04      -44.61    284.24 o 
  -8   6   5     1293.45     1870.61    284.10 o 
  -7   6   5     1498.30     1377.23    283.60 o 
  -6   6   5     2088.97     3021.40    244.91 o 
  -5   6   5     2126.49     2557.80    217.66 o 
  -4   6   5      920.84     1309.51    166.36 o 
  -3   6   5     1955.62     2060.87    211.16 o 
  -2   6   5     1869.95     2257.74    166.26 o 
  -1   6   5       58.58       18.70     90.58 o 
   0   6   5     1429.35     1568.70    122.64 o 
   1   6   5     1758.82     2054.41    123.80 o 
   2   6   5    17125.19    17777.44   1118.57 o 
   3   6   5      349.67      216.55    128.09 o 
   4   6   5    35847.43    31983.23   1359.35 o 
   5   6   5      322.09      501.22    165.77 o 
   6   6   5    17080.33    17647.47    335.34 o 
   7   6   5      130.56      119.59    111.88 o 
   8   6   5     4250.45     4760.11    232.08 o 
   9   6   5      668.14      755.63    140.16 o 
  10   6   5     1116.97     1151.33    187.20 o 
  11   6   5      338.74      433.42    184.70 o 
  12   6   5     1329.61     1215.73    285.21 o 
  13   6   5      332.65     -404.06    311.01 o 
  14   6   5     1634.87     2559.44    520.05 o 
 -10   7   5      764.91      751.56    323.90 o 
  -9   7   5       40.09       89.07    198.64 o 
  -8   7   5      398.90      213.82    193.55 o 
  -7   7   5      132.12      186.09    249.83 o 
  -6   7   5     1037.85     1003.86    234.83 o 
  -5   7   5     1443.16     1573.68    197.36 o 
  -4   7   5     2165.26     2543.54    216.63 o 
  -3   7   5       17.72      302.95    123.53 o 
  -2   7   5    16970.10    19238.19    692.87 o 
  -1   7   5      432.86      474.95    116.93 o 
   0   7   5    22317.74    22445.92    955.63 o 
   1   7   5     3654.99     3718.07    148.69 o 
   2   7   5      263.20      298.76     65.07 o 
   3   7   5     1725.18     1956.73    208.81 o 
   4   7   5       33.20     -203.43    116.98 o 
   5   7   5     1064.25     1443.28    124.52 o 
   6   7   5     1539.39     1828.85    157.09 o 
   7   7   5       25.89        6.42    112.14 o 
   8   7   5    15024.88    15029.61    360.81 o 
   9   7   5        1.54      166.61    123.32 o 
  10   7   5    10105.42     9036.62    415.48 o 
  11   7   5       58.82      -84.60    170.84 o 
  12   7   5     2004.95     2359.33    463.96 o 
  13   7   5       34.12     -368.37    319.93 o 
  14   7   5      237.99      141.48    358.17 o 
  -9   8   5     1162.99     1110.90    233.15 o 
  -8   8   5      412.19      285.79    197.69 o 
  -7   8   5      246.41      347.35    307.19 o 
  -6   8   5     3833.50     4206.84    314.89 o 
  -5   8   5        2.23      -90.23    127.58 o 
  -4   8   5      730.36     1020.66    214.89 o 
  -3   8   5        4.44     -220.72    110.36 o 
  -2   8   5        2.42     -233.49    127.53 o 
  -1   8   5      169.59      167.32    204.58 o 
   0   8   5      791.39     1053.62    114.14 o 
   1   8   5      709.56      757.41     94.02 o 
   2   8   5       26.81      -43.22     64.66 o 
   3   8   5      464.57      661.55    165.15 o 
   4   8   5    19052.42    18397.37    481.29 o 
   5   8   5       89.97     -147.12    114.70 o 
   6   8   5    32360.02    31945.04   1064.31 o 
   7   8   5       12.66     -174.37    141.92 o 
   8   8   5     6110.53     6301.59    347.48 o 
   9   8   5       88.02       90.88    256.20 o 
  10   8   5     2709.08     3254.11    388.76 o 
  11   8   5       47.85     -220.22    163.74 o 
  12   8   5      526.85      224.48    205.60 o 
  13   8   5      292.20     -265.12    313.56 o 
  14   8   5     2858.63     3808.57    607.99 o 
  -9   9   5      157.44     -237.94    260.40 o 
  -8   9   5      118.33      196.75    194.90 o 
  -7   9   5       17.82       76.42    187.48 o 
  -6   9   5      811.32     1097.10    210.36 o 
  -5   9   5      500.09      675.33    188.88 o 
  -4   9   5     1458.25     1933.64    193.93 o 
  -3   9   5     3402.89     3333.21    199.70 o 
  -2   9   5     2507.42     2596.09    192.86 o 
  -1   9   5     3079.90     3121.04    199.06 o 
   0   9   5     6510.49     6383.29    191.25 o 
   1   9   5       37.73      -68.39    103.36 o 
   2   9   5     9707.37     9273.85    424.28 o 
   3   9   5      552.51      464.34    199.48 o 
   4   9   5     7391.66     7053.31    340.05 o 
   5   9   5      129.97       53.06    160.06 o 
   6   9   5     2539.10     3263.82    313.67 o 
   7   9   5      752.78      702.05    260.02 o 
   8   9   5     2659.28     3259.26    328.97 o 
   9   9   5      280.04      257.32    197.78 o 
  10   9   5      301.51       90.41    432.10 o 
  11   9   5      366.31      414.47    211.79 o 
  12   9   5     2876.36     3419.68    365.12 o 
  13   9   5       81.22      774.97    382.39 o 
  14   9   5      426.77      195.02    391.31 o 
  -8  10   5       90.54      463.86    261.35 o 
  -7  10   5     1730.82     1486.68    258.92 o 
  -6  10   5       79.12      281.21    184.22 o 
  -5  10   5      901.04      705.87    344.83 o 
  -4  10   5       34.10     -148.94    152.41 o 
  -3  10   5      298.44      200.15    137.00 o 
  -2  10   5     1211.43     1281.15    160.30 o 
  -1  10   5      117.85      -32.34    103.94 o 
   0  10   5      789.68      515.49    149.02 o 
   1  10   5      129.16      161.84    115.45 o 
   2  10   5     6807.61     6620.57    338.78 o 
   3  10   5      989.07      830.04    235.81 o 
   4  10   5     2373.16     2866.26    448.67 o 
   5  10   5      286.25      417.75    203.30 o 
   6  10   5      366.29      567.61    197.20 o 
   7  10   5      981.27      772.02    224.28 o 
   8  10   5     7952.27     7013.90    383.70 o 
   9  10   5       47.57     -137.84    184.20 o 
  10  10   5      150.02      273.20    282.97 o 
  11  10   5      383.50      225.72    342.87 o 
  12  10   5      848.41     1162.74    272.93 o 
  13  10   5      386.08      542.53    261.09 o 
  -7  11   5        2.73     -407.92    203.96 o 
  -6  11   5       35.75     -103.29    187.70 o 
  -5  11   5       37.26      -87.67    172.36 o 
  -4  11   5     4034.32     3927.03    289.46 o 
  -3  11   5      187.58      282.92    136.75 o 
  -2  11   5      124.49      140.02    134.42 o 
  -1  11   5     3200.21     3417.33    233.42 o 
   0  11   5     6156.57     6410.14    486.91 o 
   1  11   5     2029.57     2211.66    280.51 o 
   2  11   5     2821.26     3293.86    292.44 o 
   3  11   5      555.25      652.84    232.96 o 
   4  11   5     1873.24     2430.26    283.75 o 
   5  11   5      343.78      129.60    175.79 o 
   6  11   5      681.80      733.89    212.32 o 
   7  11   5       62.82     -200.09    198.20 o 
   8  11   5     6202.88     6467.16    379.72 o 
   9  11   5      676.98      492.09    242.75 o 
  10  11   5     5759.91     5876.89    379.31 o 
  11  11   5      178.51     -365.23    213.58 o 
  12  11   5      103.31     -406.34    203.17 o 
  13  11   5       24.23      265.99    612.46 o 
  14  11   5      196.26      121.09    428.27 o 
  -7  12   5        8.02     -596.52    367.09 o 
  -6  12   5      242.10      -79.32    251.34 o 
  -5  12   5      301.41      143.84    274.68 o 
  -4  12   5       46.21       33.37    261.93 o 
  -3  12   5       44.20     -401.51    271.49 o 
  -2  12   5       90.88     -269.07    167.10 o 
  -1  12   5        1.29     -253.99    174.91 o 
   0  12   5      557.29      625.98    251.10 o 
   1  12   5       55.07      264.61    200.50 o 
   2  12   5     1899.51     2424.17    313.62 o 
   3  12   5      357.35      571.44    219.98 o 
   4  12   5     2509.17     3103.03    337.97 o 
   5  12   5      234.46     1009.89    250.06 o 
   6  12   5    10557.19    10914.33    798.55 o 
   7  12   5     1075.09     1056.00    261.93 o 
   8  12   5       33.89     -189.70    290.61 o 
   9  12   5       15.66     -299.61    170.28 o 
  10  12   5      834.78      884.55    353.71 o 
  11  12   5        0.85       -6.50    214.42 o 
  12  12   5      225.66       56.80    236.98 o 
  13  12   5      147.80     -112.59    248.20 o 
  -6  13   5        0.86     -271.49    330.13 o 
  -4  13   5     1440.42     1704.17    472.88 o 
  -3  13   5      763.72     1043.92    382.39 o 
  -2  13   5       19.47     -249.43    191.51 o 
  -1  13   5      631.38     1000.93    239.01 o 
   0  13   5     4452.53     5006.45    561.47 o 
   1  13   5      180.68      378.97    200.86 o 
   2  13   5      447.01      562.06    225.39 o 
   3  13   5        8.07      -39.74    177.10 o 
   4  13   5     2153.08     2646.88    324.54 o 
   5  13   5       41.17      128.50    206.77 o 
   6  13   5      662.76     1165.03    265.33 o 
   7  13   5     1004.27      903.94    247.90 o 
   8  13   5     3093.33     3312.52    377.29 o 
   9  13   5       23.20     -149.81    205.78 o 
  10  13   5     4302.99     4280.36    362.73 o 
  11  13   5        2.55     -180.28    204.27 o 
  12  13   5     5310.22     5357.13    655.16 o 
  13  13   5      100.31      -95.62    607.99 o 
  -5  14   5      292.69     1006.95    416.80 o 
  -4  14   5        4.11      314.83    356.89 o 
  -3  14   5        4.66      336.50    318.66 o 
  -2  14   5      455.46       -6.37    370.92 o 
  -1  14   5      156.16       54.27    226.88 o 
   0  14   5      360.74        4.25    222.83 o 
   1  14   5      718.72      857.05    349.88 o 
   2  14   5      461.59      875.44    254.09 o 
   3  14   5      188.65      140.81    225.19 o 
   4  14   5       71.28     -310.83    242.82 o 
   5  14   5      790.34      781.18    256.86 o 
   6  14   5     5569.03     5479.73    397.36 o 
   7  14   5      111.52       79.94    218.57 o 
   8  14   5      726.47      663.52    265.68 o 
   9  14   5      474.32      243.69    237.34 o 
  10  14   5     1823.31     1993.81    342.11 o 
  11  14   5      241.66      -69.69    283.60 o 
  12  14   5     2528.64     3068.39    439.11 o 
  13  14   5      142.54       11.89    258.98 o 
  -3  15   5      426.85        5.10    341.60 o 
  -2  15   5        5.82      -25.49    321.20 o 
  -1  15   5     1590.26     1955.27    511.12 o 
   0  15   5       43.76      129.07    228.59 o 
   1  15   5      512.28      315.06    247.72 o 
   2  15   5       11.10      219.87    221.72 o 
   3  15   5       10.93      -10.89    268.95 o 
   4  15   5     1746.03     1732.73    347.97 o 
   5  15   5       12.31      -68.70    209.04 o 
   6  15   5     1943.76     2015.57    340.23 o 
   7  15   5      151.45      -20.59    191.93 o 
   8  15   5     1779.49     2065.97    327.08 o 
   9  15   5      868.25      710.39    273.63 o 
  10  15   5      254.72     -131.35    240.03 o 
  11  15   5       28.57      -35.84    252.98 o 
  12  15   5      195.95     -161.67    289.98 o 
  -2  16   5       57.70      405.33    333.95 o 
  -1  16   5       16.54     -135.11    314.83 o 
   0  16   5        1.33     -229.75    236.93 o 
   1  16   5      300.26      190.16    244.99 o 
   2  16   5      935.64     1415.64    525.14 o 
   3  16   5      612.40      847.30    275.21 o 
   4  16   5      105.13     -252.28    270.22 o 
   5  16   5     1131.76     1011.85    275.73 o 
   6  16   5        5.15     -178.40    205.44 o 
   7  16   5      371.71      179.34    226.51 o 
   8  16   5        4.86      -99.11    215.27 o 
   9  16   5      236.46      401.73    265.12 o 
  10  16   5     1265.47     1381.25    316.32 o 
  11  16   5      126.94      199.54    267.53 o 
  -1  17   5       43.57     -172.07    395.13 o 
   0  17   5       44.78     -467.79    367.09 o 
   1  17   5       57.13      270.09    257.69 o 
   2  17   5      417.90      182.07    276.74 o 
   3  17   5       72.29       17.19    230.28 o 
   4  17   5      205.55     -242.18    300.81 o 
   5  17   5       19.35      -37.72    253.01 o 
   6  17   5        0.28     -443.52    221.76 o 
   7  17   5       44.53      104.14    289.98 o 
   8  17   5      783.83      608.00    472.25 o 
   9  17   5       66.84       75.23    390.03 o 
  10  17   5     3605.61     4003.69    450.63 o 
   1  18   5      451.63      172.07    428.27 o 
   2  18   5       73.77      366.77    277.15 o 
   3  18   5       22.05     -426.08    216.64 o 
   4  18   5       55.69     -284.30    240.54 o 
   5  18   5       42.65     -472.40    236.20 o 
   6  18   5     3623.56     4158.84    474.98 o 
   7  18   5        1.53     -137.17    249.69 o 
   8  18   5      118.91       33.59    245.00 o 
   9  18   5      367.48        5.22    269.10 o 
  -8 -17   6      351.74      -77.75    365.82 o 
  -7 -17   6     1141.83      438.47    443.57 o 
  -6 -17   6      188.52       64.89    274.19 o 
  -5 -17   6       59.00     -157.14    383.66 o 
  -4 -17   6        3.43     -522.60    354.34 o 
  -3 -17   6       74.45     -201.39    356.89 o 
  -2 -17   6       12.14     -118.54    376.01 o 
  -1 -17   6      162.11      -25.49    393.86 o 
 -10 -16   6      348.85      331.40    415.53 o 
  -9 -16   6      935.35      950.87    443.57 o 
  -8 -16   6      139.23      257.47    393.86 o 
  -7 -16   6       91.17     -652.61    326.30 o 
  -6 -16   6        0.32      -48.01    239.08 o 
  -5 -16   6      642.52      227.69    272.45 o 
  -4 -16   6      149.52     -322.85    223.06 o 
  -3 -16   6     1783.89     2217.84    504.75 o 
  -2 -16   6      752.11      508.57    402.78 o 
  -1 -16   6      146.17     -280.42    342.87 o 
   0 -16   6      752.22      289.34    368.37 o 
   1 -16   6      200.31       62.46    406.60 o 
 -11 -15   6      169.27     -497.10    336.50 o 
 -10 -15   6       34.60      169.52    314.83 o 
  -9 -15   6     2902.18     2964.77    544.26 o 
  -8 -15   6      222.21      353.07    395.13 o 
  -7 -15   6       40.49     -355.62    304.63 o 
  -6 -15   6     1618.10     1950.84    338.18 o 
  -5 -15   6      373.96      449.28    249.07 o 
  -4 -15   6     1002.64      879.57    270.52 o 
  -3 -15   6     2581.62     3507.76    531.52 o 
  -2 -15   6      749.89      808.11    368.37 o 
  -1 -15   6      380.75     -253.65    317.38 o 
   0 -15   6      476.62     -405.33    313.56 o 
   1 -15   6       14.13      101.97    397.68 o 
   2 -15   6      121.79      110.89    379.84 o 
 -12 -14   6      970.12      535.34    391.31 o 
 -11 -14   6       90.96      729.08    356.89 o 
 -10 -14   6     1367.31     1737.31    477.98 o 
  -9 -14   6      297.25      210.31    314.83 o 
  -8 -14   6     1118.64     1157.36    409.15 o 
  -7 -14   6     1374.35     1908.11    428.27 o 
  -6 -14   6      245.33      328.19    239.70 o 
  -5 -14   6        8.59      -87.84    207.06 o 
  -4 -14   6       43.39      -98.53    196.51 o 
  -3 -14   6     1072.42     1228.15    272.81 o 
  -2 -14   6      550.99      629.66    337.77 o 
  -1 -14   6        9.41       75.67    208.65 o 
   0 -14   6     1150.80     1092.08    285.28 o 
   1 -14   6      401.61        1.32    243.89 o 
   2 -14   6     1176.60      964.66    296.99 o 
   3 -14   6      931.09      716.02    316.26 o 
 -12 -13   6       10.73      172.07    316.11 o 
 -11 -13   6       34.61     -215.41    303.36 o 
 -10 -13   6       71.39      -79.03    299.54 o 
  -9 -13   6      129.38     -107.07    302.09 o 
  -8 -13   6      353.57      225.61    336.50 o 
  -7 -13   6      434.18      107.07    258.75 o 
  -6 -13   6      477.77      672.02    229.68 o 
  -5 -13   6     1177.06     1627.37    285.45 o 
  -4 -13   6      866.31      772.84    187.89 o 
  -3 -13   6     1551.68     1613.62    216.91 o 
  -2 -13   6     1434.77     1750.50    233.54 o 
  -1 -13   6      899.03      866.32    241.48 o 
   0 -13   6      393.61      376.25    237.43 o 
   1 -13   6     1645.75     1536.75    317.80 o 
   2 -13   6       69.38       32.15    391.95 o 
   3 -13   6      142.42       94.58    252.34 o 
   4 -13   6      180.96     -121.19    262.52 o 
   5 -13   6       17.12     -282.81    285.63 o 
 -13 -12   6      146.21     -207.76    405.33 o 
 -12 -12   6        1.87       40.79    372.19 o 
 -11 -12   6      131.72     -192.47    317.38 o 
 -10 -12   6      162.70      -36.96    294.44 o 
  -9 -12   6      380.93      486.91    354.34 o 
  -8 -12   6      822.85      817.03    328.85 o 
  -7 -12   6     2886.96     3086.23    288.35 o 
  -6 -12   6       18.63     -115.33    218.27 o 
  -5 -12   6     2598.79     3078.44    248.49 o 
  -4 -12   6      496.37      718.80    177.48 o 
  -3 -12   6     2905.14     3466.73    262.22 o 
  -2 -12   6      797.32      896.76    183.16 o 
  -1 -12   6       48.23       96.61    192.94 o 
   0 -12   6     1681.88     1868.46    382.39 o 
   1 -12   6      657.59      591.90    234.41 o 
   2 -12   6       47.78     -327.02    215.40 o 
   3 -12   6      538.88      301.79    267.14 o 
   4 -12   6        1.24      -54.12    248.62 o 
   5 -12   6      153.34     -139.91    267.67 o 
   6 -12   6       54.66      176.04    297.28 o 
 -13 -11   6     2436.64     1764.08    507.30 o 
 -12 -11   6       13.03     -216.69    332.68 o 
 -10 -11   6      172.95      281.95    347.33 o 
  -9 -11   6     3999.86     3854.45    295.25 o 
  -8 -11   6     1581.35     1822.86    253.52 o 
  -7 -11   6       14.46     -300.74    150.37 o 
  -6 -11   6     1589.12     1649.77    196.38 o 
  -5 -11   6      652.39      694.84    160.31 o 
  -4 -11   6     1099.54     1288.30    177.05 o 
  -3 -11   6        6.67     -161.80    125.24 o 
  -2 -11   6       31.80       -3.81    147.12 o 
  -1 -11   6      175.33       23.09    140.99 o 
   0 -11   6      183.38      260.17    197.57 o 
   1 -11   6     1378.02     1090.44    265.51 o 
   2 -11   6      986.44     1224.37    282.97 o 
   3 -11   6     1853.83     1708.58    310.17 o 
   4 -11   6       79.82      222.92    237.41 o 
   5 -11   6       28.18      -81.33    233.03 o 
   6 -11   6      379.87      227.88    286.15 o 
   7 -11   6        4.66     -550.61    275.30 o 
 -13 -10   6        3.94     -202.66    365.82 o 
 -12 -10   6      341.78      395.32    233.85 o 
 -11 -10   6       94.59      196.38    210.31 o 
 -10 -10   6     2839.42     3002.11    486.27 o 
  -9 -10   6      662.98      503.66    195.30 o 
  -8 -10   6       23.42     -103.20    149.33 o 
  -7 -10   6      206.07        2.75    170.34 o 
  -6 -10   6        0.54     -147.00    118.68 o 
  -5 -10   6       83.37       31.60    128.26 o 
  -4 -10   6      181.45      101.68    134.05 o 
  -3 -10   6    13561.30    12302.26    835.89 o 
  -2 -10   6      790.66      830.12    205.71 o 
  -1 -10   6       11.59      -76.10    130.62 o 
   0 -10   6     6015.43     5828.78    340.70 o 
   1 -10   6      292.16      331.96    215.41 o 
   2 -10   6     2881.41     3457.00    364.57 o 
   3 -10   6      723.68      563.81    267.39 o 
   4 -10   6      998.93      971.45    271.65 o 
   5 -10   6      173.84      284.99    235.81 o 
   6 -10   6     1049.52      705.36    335.86 o 
   7 -10   6      264.45      264.73    582.50 o 
 -13  -9   6       30.74     -207.92    211.24 o 
 -12  -9   6        5.63      268.59    220.77 o 
 -11  -9   6      714.61     1156.54    267.31 o 
 -10  -9   6        4.35      -68.45    175.44 o 
  -9  -9   6     5118.52     5094.31    422.54 o 
  -8  -9   6      195.70      533.49    195.70 o 
  -7  -9   6      610.52      693.44    189.45 o 
  -6  -9   6     3777.26     3479.48    214.11 o 
  -5  -9   6      215.66      248.73    127.42 o 
  -4  -9   6     6362.49     5895.66    247.38 o 
  -3  -9   6     1242.58     1434.93    174.12 o 
  -2  -9   6     5598.70     5304.28    585.41 o 
  -1  -9   6     3383.35     3212.26    204.95 o 
   0  -9   6      720.80      639.95    155.90 o 
   1  -9   6      369.64      236.49    211.62 o 
   2  -9   6     1049.72     1188.19    243.27 o 
   3  -9   6       13.10     -101.74    186.74 o 
   4  -9   6      873.70      617.10    295.08 o 
   5  -9   6      242.93     -144.62    203.69 o 
   6  -9   6      480.69      286.28    236.29 o 
   7  -9   6       97.34       49.35    235.79 o 
   8  -9   6      614.04      578.37    304.72 o 
 -14  -8   6       29.43      259.44    280.01 o 
 -13  -8   6       17.27        9.86    243.74 o 
 -12  -8   6       90.19      -88.38    198.53 o 
 -11  -8   6      112.24      -47.78    192.88 o 
 -10  -8   6      983.62     1048.38    248.56 o 
  -9  -8   6      325.95      688.14    216.50 o 
  -8  -8   6      435.60      185.02    171.57 o 
  -7  -8   6     1985.21     1929.15    252.38 o 
  -6  -8   6       42.23       12.85    132.17 o 
  -5  -8   6     8510.32     8466.71    270.55 o 
  -4  -8   6      558.60      747.07    136.72 o 
  -3  -8   6       67.98      554.38    132.69 o 
  -2  -8   6      946.92     1426.92    165.79 o 
  -1  -8   6     1837.32     2305.29    312.93 o 
   0  -8   6      285.47      195.07    121.06 o 
   1  -8   6     1823.69     2027.31    249.51 o 
   2  -8   6      410.37      373.72    192.38 o 
   3  -8   6     6753.06     6773.44    393.24 o 
   4  -8   6      945.93      885.40    253.08 o 
   5  -8   6     1228.33     1290.36    272.56 o 
   6  -8   6      699.04      731.85    283.29 o 
   7  -8   6     1364.83     1653.23    461.41 o 
   8  -8   6      941.22      397.16    281.60 o 
   9  -8   6      564.83      388.49    414.25 o 
 -14  -7   6      164.66     -101.35    268.22 o 
 -13  -7   6     1319.78      883.82    307.43 o 
 -12  -7   6        6.98     -118.41    516.86 o 
 -11  -7   6     3164.76     3904.48    368.07 o 
 -10  -7   6      464.46      407.47    213.04 o 
  -9  -7   6      356.14       70.02    167.65 o 
  -8  -7   6     2894.54     2850.37    268.56 o 
  -7  -7   6     1050.91     1381.69    307.18 o 
  -6  -7   6       21.31      -68.18    101.66 o 
  -5  -7   6     4552.42     4818.18    201.84 o 
  -4  -7   6      215.80      197.35    108.43 o 
  -3  -7   6     3716.23     3460.23    180.49 o 
  -2  -7   6     1796.54     2059.52    219.08 o 
  -1  -7   6     8340.98     7960.23    671.71 o 
   0  -7   6      101.64      101.33    102.56 o 
   1  -7   6     9407.60     9584.13    615.94 o 
   2  -7   6     3001.31     3057.55    300.24 o 
   3  -7   6     1007.47     1096.04    244.99 o 
   4  -7   6        2.67      196.35    191.96 o 
   5  -7   6      142.88      -28.10    228.16 o 
   6  -7   6       28.25     -256.52    190.29 o 
   7  -7   6      231.12      179.44    218.66 o 
   8  -7   6       38.34       87.95    246.78 o 
   9  -7   6      231.27      200.74    428.27 o 
 -14  -6   6      159.32     -383.91    341.60 o 
 -13  -6   6       23.82       -3.42    223.79 o 
 -12  -6   6       12.23      143.75    230.27 o 
 -11  -6   6      714.32      743.90    236.13 o 
 -10  -6   6      170.01      268.38    184.75 o 
  -9  -6   6        1.80       19.29    185.14 o 
  -8  -6   6      263.46      207.04    165.57 o 
  -7  -6   6     4325.24     3948.14    274.68 o 
  -6  -6   6     1182.85     1169.81    140.78 o 
  -5  -6   6     5295.20     4813.53    193.49 o 
  -4  -6   6       44.60       -5.78     91.19 o 
  -3  -6   6    11685.05    11486.48    269.31 o 
  -2  -6   6     2893.87     2999.92    168.37 o 
  -1  -6   6     4968.64     4973.82    321.70 o 
   0  -6   6     3542.20     3303.42    209.31 o 
   1  -6   6     9456.48     8505.70    977.00 o 
   2  -6   6     2999.58     3161.60    165.73 o 
   3  -6   6      620.12      440.27    186.20 o 
   4  -6   6     1445.18     1915.08    290.61 o 
   5  -6   6       83.48       23.41    185.90 o 
   6  -6   6      230.36      128.82    197.20 o 
   7  -6   6     1995.93     2755.66    670.45 o 
   8  -6   6      637.96      590.35    278.05 o 
   9  -6   6      302.52       22.42    273.34 o 
  10  -6   6      108.80     -494.61    247.31 o 
 -14  -5   6      140.38       -7.65    360.72 o 
 -13  -5   6      741.13      893.11    284.01 o 
 -12  -5   6      233.14      413.27    229.75 o 
 -11  -5   6      109.97      167.79    207.91 o 
 -10  -5   6        0.93     -302.82    226.25 o 
  -9  -5   6     2270.51     2678.95    301.15 o 
  -8  -5   6     3372.94     3172.82    271.34 o 
  -7  -5   6     6791.29     6203.21    474.80 o 
  -6  -5   6     2667.53     2593.78    155.78 o 
  -5  -5   6       23.52      277.09     91.50 o 
  -4  -5   6     9317.93     9294.12    250.66 o 
  -3  -5   6      469.01      711.01    107.72 o 
  -2  -5   6     2486.39     2553.94    160.03 o 
  -1  -5   6        7.02      -36.50     78.23 o 
   0  -5   6       34.03      -90.46     82.35 o 
   1  -5   6     5125.52     4851.47    219.55 o 
   2  -5   6     4199.55     4073.50    278.15 o 
   3  -5   6      505.20      444.47    174.96 o 
   4  -5   6     2174.01     2350.22    279.29 o 
   5  -5   6     1441.78     1514.50    253.34 o 
   6  -5   6     1140.51     1315.57    278.40 o 
   7  -5   6        5.83     -341.07    170.54 o 
   8  -5   6     1019.95     1453.99    293.81 o 
   9  -5   6       50.89      258.03    248.91 o 
  10  -5   6     1275.06     1161.44    414.89 o 
  11  -5   6     1071.14      417.50    677.46 o 
 -13  -4   6       82.99      -45.62    279.78 o 
 -12  -4   6       56.59     -356.81    215.05 o 
 -11  -4   6       18.54     -180.00    192.97 o 
 -10  -4   6     1578.26     1756.91    285.60 o 
  -9  -4   6     1416.97     1573.16    257.08 o 
  -8  -4   6       11.29      -13.41    154.52 o 
  -7  -4   6       40.99      -80.18    134.75 o 
  -6  -4   6       47.37     -104.24     82.11 o 
  -5  -4   6     2236.39     2412.98    131.25 o 
  -4  -4   6      453.13      450.52    114.00 o 
  -3  -4   6      596.31      527.19     89.27 o 
  -2  -4   6       36.27      210.77     83.53 o 
  -1  -4   6     3029.79     3327.91    150.68 o 
   0  -4   6    10012.97     9021.62    447.38 o 
   1  -4   6     6438.06     6150.94    408.68 o 
   2  -4   6     1937.93     1906.74    242.12 o 
   3  -4   6     6572.54     6912.43    315.42 o 
   4  -4   6     3323.27     3244.75    264.66 o 
   5  -4   6    13242.50    12576.92    462.33 o 
   6  -4   6     1863.72     2071.25    293.84 o 
   7  -4   6       62.86        5.82    195.77 o 
   8  -4   6     1861.18     2011.12    579.32 o 
   9  -4   6      324.68      487.40    265.84 o 
  10  -4   6      511.66     -261.48    392.58 o 
  11  -4   6      384.34      227.95    279.12 o 
 -13  -3   6       25.42     -294.44    279.14 o 
 -12  -3   6       13.82     -179.92    225.38 o 
 -11  -3   6     2931.25     3702.05    378.76 o 
 -10  -3   6      695.78      540.78    237.72 o 
  -9  -3   6      232.95      216.44    304.00 o 
  -8  -3   6      111.89      -26.96    158.01 o 
  -7  -3   6      454.02      507.92    117.77 o 
  -6  -3   6       48.46      -65.40     84.25 o 
  -5  -3   6      878.05     1225.85    119.35 o 
  -4  -3   6     4085.60     3995.28    121.86 o 
  -3  -3   6     6778.08     6092.25    169.85 o 
  -2  -3   6     1300.12     1391.63    111.55 o 
  -1  -3   6    47635.88    43897.01   1252.57 o 
   0  -3   6        3.21     -104.03     72.75 o 
   1  -3   6    14887.87    13758.23    831.30 o 
   2  -3   6      890.58     1629.83    188.31 o 
   3  -3   6      564.28      889.77    170.01 o 
   4  -3   6      237.73      527.81    180.64 o 
   5  -3   6      840.28      790.06    208.52 o 
   6  -3   6      614.75      645.84    230.09 o 
   7  -3   6      146.15      268.25    188.34 o 
   8  -3   6       72.70      194.80    323.75 o 
   9  -3   6      468.21      349.89    255.34 o 
  10  -3   6      586.63      312.58    275.85 o 
  11  -3   6      531.38      436.56    272.61 o 
  12  -3   6      417.26       24.47    295.17 o 
 -13  -2   6      157.03     -293.16    365.82 o 
 -12  -2   6       41.42       95.60    328.85 o 
 -11  -2   6      874.27      935.00    243.33 o 
 -10  -2   6     2199.42     2545.35    312.78 o 
  -9  -2   6     3948.42     4447.56    486.91 o 
  -8  -2   6      129.14     -201.00    253.01 o 
  -7  -2   6     2605.43     2700.30    204.74 o 
  -6  -2   6      700.89      757.40    154.36 o 
  -5  -2   6    16158.86    13923.42    227.56 o 
  -4  -2   6      102.56      365.59    130.62 o 
  -3  -2   6      544.15      759.72    140.88 o 
  -2  -2   6     4682.15     4505.56    124.64 o 
  -1  -2   6     5579.58     5374.75    154.20 o 
   0  -2   6      487.54      571.21     91.72 o 
   1  -2   6        0.07      -26.16     71.97 o 
   2  -2   6       10.96      -20.14     68.78 o 
   3  -2   6     2081.06     1892.85    211.19 o 
   4  -2   6      870.27     1441.23    204.38 o 
   5  -2   6    11436.79    10132.89    383.91 o 
   6  -2   6      113.02       98.24    200.75 o 
   7  -2   6      912.98     1052.51    248.79 o 
   8  -2   6      117.70      617.59    370.28 o 
   9  -2   6     3649.18     4023.46    406.31 o 
  10  -2   6      295.96      497.38    256.54 o 
  11  -2   6        0.44       -8.20    270.53 o 
  12  -2   6        2.62     -130.17    447.39 o 
 -13  -1   6       75.80     -177.17    359.44 o 
 -12  -1   6      417.72      326.30    356.89 o 
 -11  -1   6     2517.50     2829.11    718.25 o 
 -10  -1   6       13.95      123.50    204.38 o 
  -9  -1   6      279.47      343.97    188.74 o 
  -8  -1   6     1767.87     1630.92    255.32 o 
  -7  -1   6     8848.30     9084.95    254.06 o 
  -6  -1   6     1443.13     1370.05    127.00 o 
  -5  -1   6     3958.07     4745.86    211.01 o 
  -4  -1   6       94.10      103.57    287.43 o 
  -3  -1   6     1094.41     1640.45    279.14 o 
  -2  -1   6      167.19      141.83    100.89 o 
  -1  -1   6    22861.47    22310.25    701.93 o 
   0  -1   6       79.92       18.71     71.88 o 
   1  -1   6    39637.76    36492.83   2129.55 o 
   2  -1   6     1966.87     1899.15    207.01 o 
   3  -1   6     1707.71     1493.43    106.45 o 
   4  -1   6     4975.00     5107.94    227.25 o 
   5  -1   6     1488.04     1542.64    210.62 o 
   6  -1   6      510.78      418.59    178.92 o 
   7  -1   6       66.03     -159.82    176.20 o 
   8  -1   6      745.56     1077.33    264.90 o 
   9  -1   6      487.70      655.83    263.85 o 
  10  -1   6      899.05      991.27    346.06 o 
  11  -1   6       14.53     -181.92    240.71 o 
  12  -1   6      163.62        6.10    488.18 o 
 -13   0   6       46.54      260.02    418.08 o 
 -12   0   6      122.29      246.00    387.49 o 
 -11   0   6      370.04      643.68    331.40 o 
 -10   0   6      516.11      329.35    212.69 o 
  -9   0   6      316.07      387.07    309.10 o 
  -8   0   6      217.22      162.38    184.66 o 
  -7   0   6        0.26       17.11    104.97 o 
  -6   0   6     1431.44     1647.82    146.61 o 
  -5   0   6     8408.09     8223.75    462.94 o 
  -4   0   6       24.67       36.26     63.10 o 
  -3   0   6     1436.70     1736.67    185.66 o 
  -2   0   6     4017.17     3919.44    281.21 o 
  -1   0   6    31591.03    32915.75   1182.52 o 
   0   0   6    11555.37    11325.41    597.35 o 
   1   0   6    34449.60    32743.01   2482.59 o 
   2   0   6     2010.07     2131.25    162.25 o 
   3   0   6     2133.86     2215.14    119.27 o 
   4   0   6     2072.41     2228.39    126.86 o 
   5   0   6     3864.20     4402.79    163.68 o 
   6   0   6     3101.35     2943.01    270.11 o 
   7   0   6     1055.72     1210.92    244.99 o 
   8   0   6      972.16     1127.80    249.86 o 
   9   0   6     1080.52     1127.75    270.28 o 
  10   0   6     1041.12      740.93    263.42 o 
  11   0   6       67.26      293.91    237.45 o 
  12   0   6      172.59      696.05    296.49 o 
  13   0   6      103.84       15.12    309.73 o 
 -12   1   6      130.38      209.04    367.09 o 
 -11   1   6       41.11      358.17    341.60 o 
 -10   1   6      403.37      653.07    222.95 o 
  -9   1   6      858.92     1037.10    263.78 o 
  -8   1   6      462.67      484.66    213.93 o 
  -7   1   6       62.29       79.55    112.45 o 
  -6   1   6      354.02      255.96    110.14 o 
  -5   1   6      600.12      545.53    104.79 o 
  -4   1   6     2894.43     2706.76    133.25 o 
  -3   1   6     3255.64     2776.32    119.67 o 
  -2   1   6      104.84       87.15     98.05 o 
  -1   1   6    21568.97    20942.97    436.31 o 
   0   1   6     2116.34     2010.45    113.23 o 
   1   1   6      157.86      185.37    181.63 o 
   2   1   6       10.48      -28.66     75.81 o 
   3   1   6     1745.14     1784.12    123.08 o 
   4   1   6      666.85      669.26    101.56 o 
   5   1   6     1253.31     1742.37    196.79 o 
   6   1   6      597.40      787.71    115.98 o 
   7   1   6     7346.34     7580.27    232.50 o 
   8   1   6     1063.24     1314.29    245.85 o 
   9   1   6      168.23       83.90    206.72 o 
  10   1   6     1113.62     1199.47    272.76 o 
  11   1   6     1396.29     1137.66    297.11 o 
  12   1   6      604.84      374.38    323.12 o 
  13   1   6      107.46     -473.03    236.51 o 
 -12   2   6      204.34      -47.16    325.03 o 
 -11   2   6      734.06      681.92    400.23 o 
 -10   2   6     1249.59     1598.38    443.57 o 
  -9   2   6     4387.68     4589.66    333.92 o 
  -8   2   6      140.66      722.64    159.17 o 
  -7   2   6      878.63      868.57    151.38 o 
  -6   2   6      682.48     1232.64    386.21 o 
  -5   2   6     4300.52     3620.63    368.20 o 
  -4   2   6      186.35      174.47    101.37 o 
  -3   2   6       13.97       29.66    101.46 o 
  -2   2   6      186.02      291.92     81.26 o 
  -1   2   6     1474.22     1455.89    115.64 o 
   0   2   6     2113.72     1951.68    121.61 o 
   1   2   6    32450.00    29804.72   1401.87 o 
   2   2   6     3418.21     3073.46    138.33 o 
   3   2   6     4101.31     4170.79    158.40 o 
   4   2   6      883.05     1288.65    125.96 o 
   5   2   6    18439.49    17002.98    325.55 o 
   6   2   6      332.76      334.95    110.25 o 
   7   2   6      794.36     1123.68    150.19 o 
   8   2   6      425.34      344.72    200.49 o 
   9   2   6     1162.22     2120.63    586.33 o 
  10   2   6        9.80      -43.31    199.18 o 
  11   2   6        5.11     -284.44    207.01 o 
  12   2   6       17.09     -383.10    201.78 o 
  13   2   6       77.37     -455.41    227.70 o 
 -12   3   6       23.92     -267.67    319.93 o 
 -11   3   6      452.01      470.34    361.99 o 
 -10   3   6       51.29       85.40    305.91 o 
  -9   3   6     1759.16     1566.51    444.84 o 
  -8   3   6       15.63       57.85    142.62 o 
  -7   3   6     2666.75     2866.29    209.50 o 
  -6   3   6       45.89      -30.55    113.23 o 
  -5   3   6    11101.12    11018.81    935.17 o 
  -4   3   6     4987.29     4720.56    217.66 o 
  -3   3   6     2363.91     2495.20    140.52 o 
  -2   3   6     4489.19     4718.29    319.93 o 
  -1   3   6    44184.06    42269.16   1898.46 o 
   0   3   6      243.69      301.45     87.95 o 
   1   3   6    50967.44    50990.85   1595.99 o 
   2   3   6      559.84      554.59     97.57 o 
   3   3   6     6070.28     5240.23    426.67 o 
   4   3   6      318.68      328.29     94.99 o 
   5   3   6      206.21      197.03     96.42 o 
   6   3   6       70.72       82.46    122.48 o 
   7   3   6     2748.53     2995.57    206.45 o 
   8   3   6       24.22      -98.69    113.74 o 
   9   3   6      431.61      429.65    209.93 o 
  10   3   6       23.44      106.40    191.35 o 
  11   3   6     4923.87     5234.14    410.96 o 
  12   3   6      311.99     -138.41    226.82 o 
  13   3   6       90.91     -371.29    240.48 o 
 -11   4   6      132.40     -474.16    386.21 o 
 -10   4   6     2221.49     2345.30    537.89 o 
  -9   4   6     4362.84     4198.60    512.40 o 
  -8   4   6     1534.58     1609.16    207.39 o 
  -7   4   6      140.31        6.08    180.33 o 
  -6   4   6      567.21      318.14    144.86 o 
  -5   4   6    14653.25    14233.76    911.52 o 
  -4   4   6      417.06      588.71    155.58 o 
  -3   4   6     7231.70     7468.60    272.65 o 
  -2   4   6     1557.59     1344.10    185.82 o 
  -1   4   6     3051.52     2957.36    144.35 o 
   0   4   6     3275.66     3217.47    223.90 o 
   1   4   6      962.28     1263.45    111.84 o 
   2   4   6     1322.64     1987.71    124.62 o 
   3   4   6       60.16      155.57    103.33 o 
   4   4   6       95.22      158.36     88.46 o 
   5   4   6     9603.94     8178.09    231.08 o 
   6   4   6     3467.51     3862.22    190.10 o 
   7   4   6     1516.09     1540.60    169.88 o 
   8   4   6      312.68      114.55    122.88 o 
   9   4   6     2742.50     2872.38    239.59 o 
  10   4   6      667.06      466.04    228.07 o 
  11   4   6       10.62     -129.04    493.28 o 
  12   4   6      101.47      -60.30    226.22 o 
  13   4   6        0.96     -497.55    248.77 o 
  14   4   6      492.47      195.88    265.21 o 
 -10   5   6       39.32       -6.37    342.87 o 
  -9   5   6       34.81     -616.92    308.46 o 
  -8   5   6        4.84       93.66    192.88 o 
  -7   5   6       98.53     -160.33    183.20 o 
  -6   5   6      605.42      535.16    151.27 o 
  -5   5   6      329.88      415.20    133.17 o 
  -4   5   6     1269.75     1536.28    186.95 o 
  -3   5   6       19.76       43.57    103.59 o 
  -2   5   6     1877.25     2002.84    156.19 o 
  -1   5   6       57.78       69.17     83.93 o 
   0   5   6     2943.62     2939.46    161.67 o 
   1   5   6    12495.64    12464.05    595.94 o 
   2   5   6     1305.06     1527.85    108.89 o 
   3   5   6      116.37      117.02     77.36 o 
   4   5   6     2522.66     2140.56    268.31 o 
   5   5   6     1961.26     2318.06    150.77 o 
   6   5   6      264.92      374.67    115.20 o 
   7   5   6     6815.42     6748.94    249.32 o 
   8   5   6      590.44      863.08    160.69 o 
   9   5   6     1646.69     2450.51    222.96 o 
  10   5   6      305.92      410.75    412.98 o 
  11   5   6      338.97      244.55    225.03 o 
  12   5   6     1428.03     1629.91    315.21 o 
  13   5   6       35.48     -122.37    234.82 o 
  14   5   6        5.12     -228.16    354.34 o 
  -9   6   6       74.07     -486.91    328.85 o 
  -8   6   6      106.54     -106.61    175.15 o 
  -7   6   6      444.40      570.75    221.78 o 
  -6   6   6     1508.52     2324.43    351.69 o 
  -5   6   6      665.46      642.95    164.87 o 
  -4   6   6      525.84      231.37    125.18 o 
  -3   6   6       42.80      -77.13     95.65 o 
  -2   6   6     1566.31     2044.04    168.73 o 
  -1   6   6     4347.07     4412.33    262.78 o 
   0   6   6     2871.19     2920.80    193.63 o 
   1   6   6    12175.44    12557.21    457.17 o 
   2   6   6       11.44      -33.52     62.37 o 
   3   6   6    10593.63     9938.00    231.69 o 
   4   6   6     2399.34     2619.28    245.47 o 
   5   6   6      349.30      199.77     98.98 o 
   6   6   6      158.51       64.76    106.37 o 
   7   6   6     1320.65     1655.87    178.66 o 
   8   6   6       46.77     -111.03    122.54 o 
   9   6   6      867.78     1187.96    262.88 o 
  10   6   6      883.46      915.42    185.76 o 
  11   6   6       95.94     -307.45    187.26 o 
  12   6   6       74.12     -545.54    279.14 o 
  13   6   6       14.62     -503.48    326.30 o 
  14   6   6        9.13      829.78    393.86 o 
 -10   7   6       59.97      134.83    241.21 o 
  -9   7   6     2171.63     2100.69    384.34 o 
  -8   7   6       76.81      202.70    197.54 o 
  -7   7   6      836.46      683.39    229.98 o 
  -6   7   6      894.50      990.29    191.89 o 
  -5   7   6     4073.52     4374.37    247.09 o 
  -4   7   6      407.33      537.87    147.38 o 
  -3   7   6     4578.08     4841.07    229.36 o 
  -2   7   6     1843.48     2173.29    186.42 o 
  -1   7   6    13964.24    15069.49    834.21 o 
   0   7   6     2076.47     2461.14    155.92 o 
   1   7   6     8682.23     8845.61    628.74 o 
   2   7   6      524.83      571.87     97.54 o 
   3   7   6     5072.19     4487.92    369.00 o 
   4   7   6     1759.39     2280.93    240.18 o 
   5   7   6     1556.35     1565.96    136.22 o 
   6   7   6      162.23       70.51    103.78 o 
   7   7   6     7453.32     7093.72    410.58 o 
   8   7   6       62.75     -115.13    121.41 o 
   9   7   6     3586.88     3580.50    427.64 o 
  10   7   6       14.77     -105.38    154.96 o 
  11   7   6     3643.50     3535.08    293.99 o 
  12   7   6       19.34      -31.87    289.34 o 
  13   7   6      740.64      897.33    377.29 o 
  14   7   6       12.63     -279.14    341.60 o 
  -9   8   6     1383.74     1294.60    347.31 o 
  -8   8   6     1460.34     1373.66    248.65 o 
  -7   8   6     3091.67     3526.36    306.37 o 
  -6   8   6        4.68       58.99    181.10 o 
  -5   8   6     1543.63     1737.44    210.83 o 
  -4   8   6      575.06      467.02    152.33 o 
  -3   8   6    10662.17    10134.63    548.61 o 
  -2   8   6       89.60       22.14    114.46 o 
  -1   8   6     1354.01     1572.75    309.41 o 
   0   8   6     1489.28     1997.35    231.04 o 
   1   8   6     8324.14     8847.47    481.97 o 
   2   8   6     2721.88     3253.46    277.47 o 
   3   8   6     9381.78     9489.25    423.17 o 
   4   8   6        7.99      -87.82    129.85 o 
   5   8   6    15388.49    13935.33    444.34 o 
   6   8   6      898.65      886.97    211.36 o 
   7   8   6     4925.36     4471.56    301.14 o 
   8   8   6     1241.54     1276.84    221.11 o 
   9   8   6       55.20       27.16    196.93 o 
  10   8   6      138.16     -170.66    448.67 o 
  11   8   6       73.30      142.86    186.12 o 
  12   8   6      236.48      664.08    353.07 o 
  13   8   6       23.88     -288.06    286.79 o 
  14   8   6      395.29      718.89    331.40 o 
  -9   9   6      200.78      -52.23    280.45 o 
  -8   9   6      157.91       26.25    194.84 o 
  -7   9   6       58.46      129.44    236.57 o 
  -6   9   6      198.90       93.55    153.32 o 
  -5   9   6      211.85      234.81    163.28 o 
  -4   9   6     2186.31     2796.90    312.28 o 
  -3   9   6     1422.67     1607.80    254.65 o 
  -2   9   6     3601.21     3333.92    277.60 o 
  -1   9   6     4228.76     3899.45    288.31 o 
   0   9   6      130.44      150.59     96.54 o 
   1   9   6     7799.65     7469.68    182.06 o 
   2   9   6     3207.13     3327.70    146.27 o 
   3   9   6      487.72      454.89    235.17 o 
   4   9   6      356.03      491.70    168.37 o 
   5   9   6     2150.07     2985.42    294.72 o 
   6   9   6        4.65      129.71    173.70 o 
   7   9   6      445.76      529.55    243.45 o 
   8   9   6        0.51     -312.13    164.67 o 
   9   9   6     1084.66     1566.73    268.55 o 
  10   9   6        7.95       43.10    180.48 o 
  11   9   6     3606.20     3650.47    338.09 o 
  12   9   6      964.23      813.21    240.99 o 
  13   9   6     1105.57      746.93    395.13 o 
  14   9   6        2.73     -374.74    383.66 o 
  -8  10   6      794.84      691.28    247.71 o 
  -7  10   6       28.15       29.41    199.01 o 
  -6  10   6      359.52      460.89    194.18 o 
  -5  10   6      588.40      903.13    201.58 o 
  -4  10   6      106.30       46.02    128.18 o 
  -3  10   6     1005.87     1313.49    169.40 o 
  -2  10   6      528.41      507.33    167.05 o 
  -1  10   6        1.97      -20.74    121.73 o 
   0  10   6      155.31      115.62    105.75 o 
   1  10   6      223.65      309.45    183.44 o 
   2  10   6     2107.50     2601.98    363.90 o 
   3  10   6     4293.97     3683.41    290.62 o 
   4  10   6     4031.15     3791.66    457.59 o 
   5  10   6     2567.46     3482.19    327.46 o 
   6  10   6      381.27      353.32    195.09 o 
   7  10   6      449.02      751.76    233.95 o 
   8  10   6        8.24       95.16    274.04 o 
   9  10   6      813.62      868.82    246.50 o 
  10  10   6       61.00      199.09    202.42 o 
  11  10   6      313.14      809.13    240.35 o 
  12  10   6        2.43     -322.26    193.15 o 
  13  10   6      321.54     -101.97    374.74 o 
  14  10   6       57.69     -382.39    355.62 o 
  -7  11   6      701.91      921.67    229.63 o 
  -6  11   6      157.06      106.79    200.26 o 
  -5  11   6      114.65     -187.15    161.39 o 
  -4  11   6       98.82      -41.10    186.34 o 
  -3  11   6     1230.08     1332.02    179.27 o 
  -2  11   6      760.27      947.99    160.03 o 
  -1  11   6     1021.68      955.61    459.50 o 
   0  11   6     1755.48     2105.35    318.66 o 
   1  11   6      447.69      479.98    209.39 o 
   2  11   6       25.54      106.11    198.24 o 
   3  11   6       96.61       44.91    181.69 o 
   4  11   6      605.76      658.88    216.64 o 
   5  11   6        7.84      -16.70    188.61 o 
   6  11   6      240.65       95.70    192.45 o 
   7  11   6     1540.86     1650.97    286.34 o 
   8  11   6       30.59     -153.02    175.02 o 
   9  11   6     9257.71     8249.97    441.86 o 
  10  11   6      545.97      258.17    238.99 o 
  11  11   6       17.58      -49.22    196.86 o 
  12  11   6      388.84      261.54    240.33 o 
  13  11   6      468.50     -157.71    414.25 o 
  -6  12   6      128.26     -310.78    205.92 o 
  -5  12   6        9.50       12.75    321.20 o 
  -4  12   6      197.65       65.01    339.05 o 
  -3  12   6     1743.18     2237.31    384.94 o 
  -2  12   6        2.89       40.26    198.75 o 
  -1  12   6       14.43     -285.13    177.40 o 
   0  12   6     3534.49     3707.20    328.92 o 
   1  12   6     2082.49     2254.06    313.98 o 
   2  12   6      752.63     1074.60    245.96 o 
   3  12   6    13027.84    12747.67    587.60 o 
   4  12   6      379.11      725.22    238.84 o 
   5  12   6     3896.42     4092.60    324.02 o 
   6  12   6      305.73      904.59    257.66 o 
   7  12   6     1836.40     2231.36    315.31 o 
   8  12   6      483.49      472.10    276.59 o 
   9  12   6      710.07      471.44    245.53 o 
  10  12   6      278.91      193.12    219.58 o 
  11  12   6        3.61     -264.49    349.25 o 
  12  12   6       25.57       27.97    231.14 o 
  13  12   6        4.31     -462.97    231.49 o 
  -5  13   6      470.57      135.11    382.39 o 
  -4  13   6      739.22      535.34    350.52 o 
  -3  13   6     1308.15     2072.54    456.31 o 
  -2  13   6      646.95      567.75    326.30 o 
  -1  13   6     3375.78     4029.78    381.94 o 
   0  13   6      264.97      139.17    209.97 o 
   1  13   6      388.16      380.41    234.83 o 
   2  13   6     1035.74     1325.00    279.24 o 
   3  13   6      833.30      809.25    243.42 o 
   4  13   6       60.60       -9.75    193.54 o 
   5  13   6      480.30      537.71    563.38 o 
   6  13   6      268.18      120.24    213.02 o 
   7  13   6       69.41     -190.21    192.21 o 
   8  13   6      175.90      212.16    240.90 o 
   9  13   6     2091.24     2630.85    349.28 o 
  10  13   6      152.36      -17.19    253.01 o 
  11  13   6     1084.96     1162.83    291.56 o 
  12  13   6       21.77      -62.21    234.72 o 
  13  13   6     3602.17     3702.82    431.52 o 
  -4  14   6        1.57       47.16    377.29 o 
  -3  14   6     1799.69     1756.43    457.59 o 
  -2  14   6       90.18      -96.87    356.89 o 
  -1  14   6       72.00     -313.60    196.81 o 
   0  14   6      447.37      231.42    247.91 o 
   1  14   6      469.19      509.45    243.25 o 
   2  14   6     1779.86     1603.00    312.27 o 
   3  14   6      271.37      142.69    218.81 o 
   4  14   6     1171.34     1213.53    290.58 o 
   5  14   6     1386.40     1156.17    278.56 o 
   6  14   6      187.64      -13.96    213.82 o 
   7  14   6     3822.66     4425.49    420.07 o 
   8  14   6      267.35      134.75    233.67 o 
   9  14   6       45.09      -46.45    286.15 o 
  10  14   6       27.10      -37.76    214.68 o 
  11  14   6      627.68      781.62    339.05 o 
  12  14   6       71.04     -203.15    228.68 o 
  -3  15   6        7.94      395.13    360.72 o 
  -2  15   6     1817.60     1849.48    499.65 o 
  -1  15   6      275.76      290.21    526.42 o 
   0  15   6      496.76      735.46    261.38 o 
   1  15   6      613.23      383.95    236.81 o 
   2  15   6        2.25     -380.41    314.83 o 
   3  15   6     1667.84     1773.63    380.47 o 
   4  15   6      198.41       -4.86    214.14 o 
   5  15   6     1199.77     1273.30    300.89 o 
   6  15   6      231.36      132.00    219.04 o 
   7  15   6      212.61       75.05    218.03 o 
   8  15   6      489.68      237.34    255.28 o 
   9  15   6     1835.91     2205.30    729.72 o 
  10  15   6      429.42      153.79    278.56 o 
  11  15   6        0.64     -186.93    229.86 o 
  12  15   6       10.46     -147.17    257.80 o 
  -2  16   6       43.90     -680.65    340.32 o 
  -1  16   6      864.14     1302.66    428.27 o 
   0  16   6      307.40        3.72    234.83 o 
   1  16   6       38.33      -76.99    232.79 o 
   2  16   6       24.96     -140.35    236.22 o 
   3  16   6     2246.33     2679.38    376.48 o 
   4  16   6      644.33     1011.71    307.82 o 
   5  16   6      726.92     1103.63    289.90 o 
   6  16   6      559.40      624.61    295.57 o 
   7  16   6      256.12      -20.53    233.25 o 
   8  16   6        9.30      -96.87    207.49 o 
   9  16   6      635.69      389.69    276.59 o 
  10  16   6       39.17     -192.98    230.12 o 
  11  16   6        9.54     -190.59    681.29 o 
   0  17   6      290.18     -231.98    339.05 o 
   1  17   6       18.31      -50.08    275.32 o 
   2  17   6      129.10      -88.45    252.05 o 
   3  17   6      149.95      305.43    240.46 o 
   4  17   6       93.04       11.20    246.29 o 
   5  17   6      138.73     -263.41    256.64 o 
   6  17   6       35.57     -393.81    196.91 o 
   7  17   6      119.25     -109.65    295.71 o 
   8  17   6      217.04      405.95    284.81 o 
   9  17   6     4098.99     4593.50    486.70 o 
  10  17   6      241.60       86.44    277.80 o 
   2  18   6      656.27      976.70    320.77 o 
   3  18   6     1290.25     1655.78    360.36 o 
   4  18   6       11.97       89.06    307.82 o 
   5  18   6      606.66      409.91    290.30 o 
   6  18   6       66.47     -350.14    268.47 o 
   7  18   6      896.46      760.79    295.86 o 
   8  18   6      159.66       25.43    273.84 o 
   9  18   6      311.95      335.63    271.13 o 
  -8 -17   7        2.91      -65.01    368.37 o 
  -7 -17   7      331.49      -77.75    376.01 o 
  -6 -17   7      318.66      573.58    425.72 o 
  -5 -17   7        7.24     -177.94    254.27 o 
  -4 -17   7      116.94     -229.43    342.87 o 
  -3 -17   7       25.93     -644.96    322.48 o 
  -2 -17   7      211.77     -331.40    386.21 o 
  -9 -16   7      267.13      -72.65    349.25 o 
  -8 -16   7      211.30      -61.18    368.37 o 
  -7 -16   7      158.90      718.89    420.63 o 
  -6 -16   7     1409.11     1230.01    435.92 o 
  -5 -16   7       26.29      197.65    250.80 o 
  -4 -16   7        4.48       -2.55    350.52 o 
  -3 -16   7       58.16     -660.25    330.13 o 
  -2 -16   7       75.08     -221.78    299.54 o 
  -1 -16   7      143.59     -692.12    355.62 o 
   0 -16   7      785.14      762.22    447.39 o 
 -11 -15   7      268.68      -38.24    420.63 o 
 -10 -15   7       17.07      -38.24    365.82 o 
  -9 -15   7      927.11      790.27    453.77 o 
  -8 -15   7       21.92       89.22    332.68 o 
  -7 -15   7     1598.69     1484.93    451.22 o 
  -6 -15   7      196.86     -435.92    314.83 o 
  -5 -15   7     1902.00     2345.19    347.84 o 
  -4 -15   7     1533.93     1806.28    360.08 o 
  -3 -15   7      608.48      699.77    361.99 o 
  -2 -15   7        5.50       -2.55    312.28 o 
  -1 -15   7      156.47      409.15    333.95 o 
   0 -15   7       31.84      288.06    391.31 o 
   1 -15   7       39.10       16.57    349.25 o 
   2 -15   7      162.39      -42.01    276.68 o 
 -11 -14   7     3596.97     3892.70    643.68 o 
 -10 -14   7     1309.28     1407.18    424.45 o 
  -9 -14   7      710.87      442.29    405.33 o 
  -8 -14   7       76.21       -5.10    309.73 o 
  -7 -14   7      439.65      632.21    354.34 o 
  -6 -14   7      674.85      864.19    365.82 o 
  -5 -14   7       40.13     -380.33    190.17 o 
  -4 -14   7      851.77      504.81    245.34 o 
  -3 -14   7      320.85      471.50    217.95 o 
  -2 -14   7      684.53      421.64    236.04 o 
  -1 -14   7      447.57      727.44    251.46 o 
   0 -14   7       16.19     -422.42    211.21 o 
   1 -14   7      706.01      451.87    269.24 o 
   2 -14   7       17.24      191.38    300.81 o 
   3 -14   7      378.84      404.18    288.69 o 
 -12 -13   7     1243.01     1476.01    494.55 o 
 -10 -13   7       97.86     -164.43    339.05 o 
  -9 -13   7       13.47       85.40    294.44 o 
  -8 -13   7       38.73     -192.47    276.59 o 
  -7 -13   7       10.58       12.75    282.97 o 
  -6 -13   7     1149.05     1148.43    392.58 o 
  -5 -13   7     2344.71     2506.83    248.37 o 
  -4 -13   7     1811.45     2064.77    236.55 o 
  -3 -13   7      340.64      357.67    160.68 o 
  -2 -13   7       13.81      266.26    197.40 o 
  -1 -13   7     1196.00     1340.86    401.51 o 
   0 -13   7     2369.93     2553.57    337.81 o 
   1 -13   7       28.63     -194.23    220.87 o 
   2 -13   7      614.30      857.34    361.36 o 
   3 -13   7      138.46       62.75    271.25 o 
   4 -13   7      383.84       55.56    257.75 o 
 -12 -12   7        0.29     -567.21    288.06 o 
 -11 -12   7     1046.50     1084.70    402.78 o 
 -10 -12   7     1714.34     1748.78    441.02 o 
  -9 -12   7     1110.34     1091.08    367.09 o 
  -8 -12   7      267.49      232.06    186.37 o 
  -7 -12   7      933.01     1017.47    221.55 o 
  -6 -12   7     8862.96     8567.48    400.95 o 
  -5 -12   7      513.67      475.83    238.75 o 
  -4 -12   7      101.38      113.54    150.49 o 
  -3 -12   7      128.39     -110.25    186.12 o 
  -2 -12   7       44.61      255.49    152.90 o 
  -1 -12   7      400.05      113.48    215.75 o 
   0 -12   7      367.73      558.88    217.59 o 
   1 -12   7      106.47      192.28    217.56 o 
   2 -12   7      881.01      611.61    246.54 o 
   3 -12   7       38.20     -423.94    232.51 o 
   4 -12   7        2.49     -239.81    223.38 o 
   5 -12   7      481.42      218.15    418.71 o 
 -13 -11   7      318.11     -100.70    387.49 o 
 -12 -11   7      140.18     -142.76    384.94 o 
 -11 -11   7      249.71      -68.83    289.34 o 
 -10 -11   7       55.40       89.22    275.32 o 
  -9 -11   7     1556.25     1350.00    274.40 o 
  -8 -11   7       90.41       -9.29    162.26 o 
  -7 -11   7     5028.84     4775.52    319.34 o 
  -6 -11   7     1063.58     1118.43    188.69 o 
  -5 -11   7      233.96      208.78    170.41 o 
  -4 -11   7       20.54       12.79    136.99 o 
  -3 -11   7      874.93      942.92    186.64 o 
  -2 -11   7      973.19      649.38    215.87 o 
  -1 -11   7      515.52      625.81    176.62 o 
   0 -11   7     4049.41     4088.11    353.85 o 
   1 -11   7      155.06      241.65    225.02 o 
   2 -11   7      107.66      -91.98    217.96 o 
   3 -11   7        4.20        4.55    236.17 o 
   4 -11   7     1677.51     1629.53    335.53 o 
   5 -11   7      337.73       75.23    250.37 o 
   6 -11   7     1063.10     1055.86    337.90 o 
 -13 -10   7     3880.20     3588.17    448.03 o 
 -12 -10   7        8.16     -170.78    239.08 o 
 -11 -10   7     2266.36     3262.36    667.26 o 
 -10 -10   7        1.34      303.27    214.32 o 
  -9 -10   7      338.24      474.16    262.57 o 
  -8 -10   7     5101.95     4990.78    328.50 o 
  -7 -10   7      121.11      149.13    237.08 o 
  -6 -10   7     4464.03     4523.95    241.89 o 
  -5 -10   7      629.36      337.83    153.81 o 
  -4 -10   7       33.98     -243.45    121.73 o 
  -3 -10   7      971.94     1180.63    177.32 o 
  -2 -10   7     3182.59     3435.90    226.29 o 
  -1 -10   7     5308.59     5451.00    591.12 o 
   0 -10   7      200.37       41.55    182.23 o 
   1 -10   7     2192.52     2774.48    336.43 o 
   2 -10   7     1166.11     1233.17    306.55 o 
   3 -10   7     1224.41     1565.33    305.61 o 
   4 -10   7       51.81     -164.15    198.93 o 
   5 -10   7      363.35      427.74    265.76 o 
   6 -10   7       48.34     -166.49    215.35 o 
   7 -10   7       14.77       52.78    283.60 o 
 -13  -9   7        2.85     -192.04    243.45 o 
 -12  -9   7       39.62      139.43    401.51 o 
 -11  -9   7     1311.61      835.26    241.02 o 
 -10  -9   7       85.63     -132.26    172.51 o 
  -9  -9   7      312.21      133.18    180.29 o 
  -8  -9   7      179.14      219.24    234.53 o 
  -7  -9   7     4235.36     4007.27    295.48 o 
  -6  -9   7       70.67     -223.34    111.67 o 
  -5  -9   7     5637.14     5872.44    251.65 o 
  -4  -9   7     4456.91     4422.69    225.45 o 
  -3  -9   7     3190.34     3232.15    204.51 o 
  -2  -9   7     1470.22     1923.50    267.06 o 
  -1  -9   7      345.55      335.50    141.24 o 
   0  -9   7       14.25       77.39    175.37 o 
   1  -9   7     1147.61     1227.24    251.93 o 
   2  -9   7       70.43     -362.15    199.24 o 
   3  -9   7       27.51       89.64    186.19 o 
   4  -9   7     5830.68     5163.20    382.60 o 
   5  -9   7     1227.98     1190.72    282.24 o 
   6  -9   7        1.12     -252.45    205.78 o 
   7  -9   7      477.66      530.24    399.59 o 
   8  -9   7       38.32       -7.20    272.71 o 
 -13  -8   7      199.82     -382.36    225.70 o 
 -12  -8   7       80.40      151.95    224.18 o 
 -11  -8   7     4122.23     3808.82    390.03 o 
 -10  -8   7     2959.51     3036.11    504.75 o 
  -9  -8   7     2028.48     2399.56    296.34 o 
  -8  -8   7     5124.48     4942.14    329.64 o 
  -7  -8   7      108.73      -66.28    200.12 o 
  -6  -8   7     2096.75     2594.53    205.14 o 
  -5  -8   7       85.18     -174.17    117.40 o 
  -4  -8   7     1699.59     2288.71    188.52 o 
  -3  -8   7      426.82     1069.42    158.98 o 
  -2  -8   7     2943.31     3112.65    187.08 o 
  -1  -8   7      264.05      355.67    128.81 o 
   0  -8   7        9.46      -56.13    119.28 o 
   1  -8   7     1528.34     1817.10    514.31 o 
   2  -8   7        7.09     -231.51    305.91 o 
   3  -8   7     2594.28     2919.00    330.64 o 
   4  -8   7      180.62      168.94    221.00 o 
   5  -8   7     1485.20     1606.10    306.28 o 
   6  -8   7     1625.20     1980.00    589.51 o 
   7  -8   7      826.07     1079.25    316.70 o 
   8  -8   7       30.64      242.98    275.90 o 
   9  -8   7      182.83     -332.15    280.45 o 
 -13  -7   7      251.79      341.46    244.49 o 
 -12  -7   7       30.21      143.18    228.03 o 
 -11  -7   7     1644.47     1742.52    298.54 o 
 -10  -7   7     1780.10     1674.58    282.04 o 
  -9  -7   7     1496.85     1561.23    261.90 o 
  -8  -7   7      328.44      226.31    235.17 o 
  -7  -7   7     1624.18     1386.64    233.44 o 
  -6  -7   7      837.99      759.91    194.37 o 
  -5  -7   7      718.44      817.05    164.15 o 
  -4  -7   7     4723.37     4665.30    202.40 o 
  -3  -7   7      620.37      845.76    134.48 o 
  -2  -7   7       92.00        9.63    106.36 o 
  -1  -7   7     1288.21     1416.42    160.92 o 
   0  -7   7    10951.84     9155.64   1265.70 o 
   1  -7   7       14.05     -181.22     90.61 o 
   2  -7   7     1634.82     1938.94    273.83 o 
   3  -7   7       93.77      280.57    187.04 o 
   4  -7   7      643.58      484.81    229.98 o 
   5  -7   7        0.38       -5.22    197.78 o 
   6  -7   7       27.79     -104.20    216.15 o 
   7  -7   7       44.13      -31.03    253.34 o 
   8  -7   7     2291.32     2076.38    362.59 o 
   9  -7   7      723.27      515.68    301.80 o 
 -13  -6   7     4508.53     4797.41    456.68 o 
 -12  -6   7      618.35      953.16    296.51 o 
 -11  -6   7      102.65      -88.22    210.50 o 
 -10  -6   7     1926.11     2406.88    308.14 o 
  -9  -6   7      126.10      111.28    302.72 o 
  -8  -6   7     1474.72     1596.63    254.90 o 
  -7  -6   7     1055.05     1234.77    389.40 o 
  -6  -6   7     8048.72     7695.36    346.55 o 
  -5  -6   7     2912.64     3099.05    172.89 o 
  -4  -6   7     3959.16     3342.68    174.10 o 
  -3  -6   7     3749.15     3927.50    176.77 o 
  -2  -6   7      144.32        4.93     89.65 o 
  -1  -6   7     7535.57     7126.28    358.98 o 
   0  -6   7      409.08      456.26    113.09 o 
   1  -6   7     1439.48     1630.91    150.90 o 
   2  -6   7      737.59      813.16    124.30 o 
   3  -6   7      344.39      371.45    183.97 o 
   4  -6   7      272.63      456.82    210.06 o 
   5  -6   7        0.19     -226.30    179.34 o 
   6  -6   7     4785.20     4816.19    361.46 o 
   7  -6   7       18.33      -14.34    217.96 o 
   8  -6   7      331.77      266.98    277.72 o 
   9  -6   7       41.47     -486.51    386.21 o 
  10  -6   7       10.41     -449.17    554.46 o 
 -13  -5   7      521.59      733.05    276.48 o 
 -12  -5   7       58.14     -322.46    562.75 o 
 -11  -5   7       10.91     -117.50    194.90 o 
 -10  -5   7     1004.82     1059.81    248.62 o 
  -9  -5   7     1019.56     1166.58    245.81 o 
  -8  -5   7      458.89      433.92    203.96 o 
  -7  -5   7     9982.69     9599.26    557.65 o 
  -6  -5   7     4168.12     4471.18    285.52 o 
  -5  -5   7     2840.72     2487.03    141.44 o 
  -4  -5   7      362.02      538.65    105.20 o 
  -3  -5   7     1840.84     1732.77    181.63 o 
  -2  -5   7     7676.80     7329.40    219.05 o 
  -1  -5   7       86.27      -61.66     85.30 o 
   0  -5   7    10726.02     9799.60    564.14 o 
   1  -5   7     1341.25     1398.35    139.64 o 
   2  -5   7      545.53      611.08    105.76 o 
   3  -5   7      542.38      426.51    229.43 o 
   4  -5   7     4054.19     4150.76    311.11 o 
   5  -5   7     2374.77     2499.16    376.65 o 
   6  -5   7      871.97      756.83    239.92 o 
   7  -5   7     2828.43     3405.85    395.98 o 
   8  -5   7     2104.36     2531.03    365.27 o 
   9  -5   7      326.10      306.90    253.51 o 
  10  -5   7      397.13     -116.06    245.72 o 
 -13  -4   7     1330.66      941.43    296.89 o 
 -12  -4   7     2018.77     2325.73    349.11 o 
 -11  -4   7     3271.22     3678.75    422.54 o 
 -10  -4   7       54.84     -330.66    169.20 o 
  -9  -4   7      712.79      575.31    236.12 o 
  -8  -4   7     8490.61     8070.77    390.94 o 
  -7  -4   7      767.54      945.64    204.92 o 
  -6  -4   7      440.75      656.92    178.54 o 
  -5  -4   7       86.32       65.32     76.88 o 
  -4  -4   7      375.79      436.09    134.93 o 
  -3  -4   7       40.39      -59.14     82.14 o 
  -2  -4   7     3364.08     3654.33    156.84 o 
  -1  -4   7     6607.54     6351.81    198.76 o 
   0  -4   7       21.06       75.99     83.79 o 
   1  -4   7     4381.89     4128.23    170.42 o 
   2  -4   7      906.17      615.97    114.54 o 
   3  -4   7     8626.96     7789.07    215.14 o 
   4  -4   7     4061.55     3262.62    260.04 o 
   5  -4   7      624.67     1011.87    227.77 o 
   6  -4   7       41.61      -67.97    186.06 o 
   7  -4   7     1159.42     1575.42    328.22 o 
   8  -4   7       54.29     -173.54    190.49 o 
   9  -4   7      439.62       61.82    251.39 o 
  10  -4   7     1498.91     1388.26    363.82 o 
  11  -4   7     1365.56     1085.52    340.56 o 
 -13  -3   7       40.01       14.02    364.54 o 
 -12  -3   7      185.06      462.63    239.01 o 
 -11  -3   7      507.50      508.96    224.07 o 
 -10  -3   7     1558.26     1724.83    291.89 o 
  -9  -3   7     1122.32      930.87    238.89 o 
  -8  -3   7     1069.79     1060.20    238.39 o 
  -7  -3   7     1876.18     2174.83    263.16 o 
  -6  -3   7     1298.92     1157.11    209.06 o 
  -5  -3   7     3089.34     2936.28    231.35 o 
  -4  -3   7     3229.53     3223.18    229.81 o 
  -3  -3   7     8035.65     7595.83    169.83 o 
  -2  -3   7    32919.23    31250.05    425.74 o 
  -1  -3   7      196.31      213.41     94.83 o 
   0  -3   7      585.11      534.96     98.39 o 
   1  -3   7      794.38     1027.95    160.77 o 
   2  -3   7    11457.77    10478.18    444.75 o 
   3  -3   7      154.31      276.13     78.24 o 
   4  -3   7     9000.14     8503.28    358.38 o 
   5  -3   7     1669.81     2283.38    280.45 o 
   6  -3   7      368.88      536.58    228.16 o 
   7  -3   7     1933.52     2036.60    301.91 o 
   8  -3   7      206.91      294.02    225.76 o 
   9  -3   7     1974.41     1524.25    326.74 o 
  10  -3   7       88.19      205.37    232.55 o 
  11  -3   7     1044.29     1269.60    704.23 o 
 -13  -2   7     1024.93      647.51    377.29 o 
 -12  -2   7      105.29       95.89    548.09 o 
 -11  -2   7      176.20     -119.83    201.67 o 
 -10  -2   7      383.30      369.03    219.50 o 
  -9  -2   7     1691.69     1898.38    278.50 o 
  -8  -2   7    11197.29    10517.23    436.13 o 
  -7  -2   7       26.61      195.02    153.22 o 
  -6  -2   7      674.44      587.67    177.31 o 
  -5  -2   7     4359.28     4348.58    252.75 o 
  -4  -2   7    13935.35    13432.89   1142.06 o 
  -3  -2   7     7707.16     7405.80    287.01 o 
  -2  -2   7       11.58       20.72     83.14 o 
  -1  -2   7      321.49      353.32     89.59 o 
   0  -2   7      244.67      167.87     80.90 o 
   1  -2   7        8.21      -53.45     75.98 o 
   2  -2   7     2211.05     2063.84    126.50 o 
   3  -2   7     1989.10     2049.13    145.22 o 
   4  -2   7     2482.53     2555.34    311.01 o 
   5  -2   7      414.38      309.09    177.02 o 
   6  -2   7     5296.47     4958.26    328.41 o 
   7  -2   7      415.02      465.74    206.68 o 
   8  -2   7     7325.47     7670.37    440.93 o 
   9  -2   7        4.87      -86.49    211.62 o 
  10  -2   7     1729.47     1753.67    339.37 o 
  11  -2   7     1272.51     1148.66    326.35 o 
  12  -2   7       14.07      -97.40    444.84 o 
 -13  -1   7      625.50      851.45    406.60 o 
 -12  -1   7      625.36      806.84    392.58 o 
 -11  -1   7      919.10      842.63    265.43 o 
 -10  -1   7      307.25      133.02    356.26 o 
  -9  -1   7     1875.43     1698.89    281.58 o 
  -8  -1   7     2087.78     2399.69    283.90 o 
  -7  -1   7     2532.65     3071.11    265.50 o 
  -6  -1   7     2904.97     3176.29    144.99 o 
  -5  -1   7        8.18      187.76     69.19 o 
  -4  -1   7      452.01      595.08    144.97 o 
  -3  -1   7     1829.89     2237.27    192.35 o 
  -2  -1   7     4341.00     4567.92    208.72 o 
  -1  -1   7       70.21       42.25     67.15 o 
   0  -1   7     1850.73     1848.99    122.97 o 
   1  -1   7      157.64      304.27     91.60 o 
   2  -1   7    32185.76    29743.11   1633.79 o 
   3  -1   7     5736.35     5129.65    170.77 o 
   4  -1   7      523.65      598.00     98.18 o 
   5  -1   7     1353.31     1313.23    102.97 o 
   6  -1   7      668.19      777.47    209.95 o 
   7  -1   7     3306.22     3665.86    341.69 o 
   8  -1   7     1005.47     1326.12    282.33 o 
   9  -1   7       82.32     -256.99    209.81 o 
  10  -1   7       80.51     -269.03    257.47 o 
  11  -1   7        2.01     -108.75    229.43 o 
  12  -1   7      733.16      645.85    321.13 o 
 -13   0   7      422.87      402.78    391.31 o 
 -12   0   7     1151.96      827.23    458.86 o 
 -11   0   7      871.73     1284.82    451.22 o 
 -10   0   7       14.32       48.55    194.16 o 
  -9   0   7      111.96      175.33    368.37 o 
  -8   0   7      165.92     -188.86    158.79 o 
  -7   0   7     2450.45     2660.65    287.51 o 
  -6   0   7       73.23      -29.06     91.16 o 
  -5   0   7        9.26       34.58     77.49 o 
  -4   0   7     6538.60     6259.86    307.69 o 
  -3   0   7     4759.45     4622.30    384.30 o 
  -2   0   7     1609.58     1604.74    188.37 o 
  -1   0   7     5970.28     5777.09    313.77 o 
   0   0   7       31.23      -46.11     70.65 o 
   1   0   7     5081.36     4908.44    375.57 o 
   2   0   7     1231.90     1320.92    156.62 o 
   3   0   7     1949.16     2154.48    130.12 o 
   4   0   7     1955.33     1953.87    276.43 o 
   5   0   7       41.75       54.05     82.02 o 
   6   0   7     2920.24     3166.84    339.95 o 
   7   0   7      159.96     -101.46    156.49 o 
   8   0   7     5761.53     5588.04    368.03 o 
   9   0   7     1968.79     2170.39    320.80 o 
  10   0   7      166.86      129.76    221.59 o 
  11   0   7      589.11      274.43    277.00 o 
  12   0   7       32.71      189.26    281.29 o 
 -12   1   7      514.50      290.61    419.35 o 
 -11   1   7       24.90     -471.61    260.02 o 
 -10   1   7      293.94      393.88    232.28 o 
  -9   1   7       19.89     -262.80    175.81 o 
  -8   1   7       43.80       -8.53    168.98 o 
  -7   1   7     5280.90     4782.01    314.19 o 
  -6   1   7     7731.76     7172.56    401.92 o 
  -5   1   7     4149.14     3791.92    163.29 o 
  -4   1   7      638.87      811.69    103.87 o 
  -3   1   7     1806.29     1778.31    166.09 o 
  -2   1   7    20925.75    19069.46    749.91 o 
  -1   1   7     1854.31     2005.85    119.95 o 
   0   1   7       47.67       26.88     71.34 o 
   1   1   7       46.76      114.04     82.51 o 
   2   1   7     1790.17     2107.24    155.25 o 
   3   1   7     1846.98     2223.28    138.54 o 
   4   1   7     1108.04     1674.60    139.46 o 
   5   1   7     3252.57     2908.90    155.91 o 
   6   1   7     4996.13     5551.50    201.97 o 
   7   1   7     7545.36     7597.34    378.49 o 
   8   1   7     3288.54     3622.53    326.76 o 
   9   1   7     1224.38     1986.27    302.30 o 
  10   1   7      235.87      170.91    222.61 o 
  11   1   7     1775.15     2502.04    539.80 o 
  12   1   7      459.10      -58.09    564.02 o 
  13   1   7      701.29      822.46    434.01 o 
 -12   2   7     2114.01     1922.13    535.34 o 
 -11   2   7      112.50      219.24    373.46 o 
 -10   2   7      129.68      571.03    337.77 o 
  -9   2   7     1585.47     2219.22    305.79 o 
  -8   2   7    11533.36    11160.64    661.53 o 
  -7   2   7     1502.12     2082.52    195.62 o 
  -6   2   7     4925.21     4650.47    225.47 o 
  -5   2   7     2797.27     2756.96    162.77 o 
  -4   2   7      792.97      645.10    112.69 o 
  -3   2   7     1366.01     1361.97    127.84 o 
  -2   2   7     4267.94     4034.23    205.21 o 
  -1   2   7     1977.72     2089.40    125.30 o 
   0   2   7      551.02      587.61    151.72 o 
   1   2   7     2734.32     2533.80    136.88 o 
   2   2   7     6493.61     5722.72    181.53 o 
   3   2   7     4993.00     4408.73    277.64 o 
   4   2   7    24389.89    22437.22    961.67 o 
   5   2   7     1229.46     1301.24    143.15 o 
   6   2   7     1527.01     1721.09    234.25 o 
   7   2   7      145.35      185.30    112.16 o 
   8   2   7     3456.06     3794.86    379.84 o 
   9   2   7      147.77      -10.92    195.47 o 
  10   2   7      530.96      643.44    243.79 o 
  11   2   7     1811.65     1641.01    307.48 o 
  12   2   7     1564.67     1705.54    319.15 o 
  13   2   7     1508.07     1935.07    382.80 o 
 -12   3   7     2020.69     2030.47    574.85 o 
 -11   3   7      480.80      265.12    367.09 o 
 -10   3   7      121.91     -179.72    358.17 o 
  -9   3   7     1601.21     1716.45    290.77 o 
  -8   3   7     1188.22     1099.50    263.94 o 
  -7   3   7      263.11      109.25    125.11 o 
  -6   3   7     3111.77     2875.18    330.26 o 
  -5   3   7     1375.61     1831.04    171.75 o 
  -4   3   7      369.94      364.48    105.97 o 
  -3   3   7     5119.98     4826.27    199.02 o 
  -2   3   7    33514.63    30400.54   1055.00 o 
  -1   3   7     1042.07     1301.52    128.92 o 
   0   3   7     3123.17     3000.11    145.99 o 
   1   3   7       41.73      114.83     87.08 o 
   2   3   7    20678.64    19533.14    976.00 o 
   3   3   7     5885.12     5200.45    274.29 o 
   4   3   7      742.31      983.63    125.48 o 
   5   3   7      401.75      625.26    117.82 o 
   6   3   7     1430.99     1926.94    170.56 o 
   7   3   7       99.15       42.99    111.63 o 
   8   3   7      610.49      478.34    143.82 o 
   9   3   7      437.15      546.83    279.78 o 
  10   3   7     2479.16     3280.20    354.04 o 
  11   3   7      298.40      -19.03    219.77 o 
  12   3   7     1358.00     1546.79    611.18 o 
  13   3   7       18.72     -280.09    263.98 o 
 -11   4   7       25.76     -220.51    367.09 o 
 -10   4   7      283.84      314.83    344.15 o 
  -9   4   7      702.32      481.81    398.96 o 
  -8   4   7     4046.37     3988.84    327.15 o 
  -7   4   7      954.64      660.89    192.43 o 
  -6   4   7      942.67     1212.31    257.74 o 
  -5   4   7       28.56        2.72    115.52 o 
  -4   4   7     2805.33     2866.07    200.82 o 
  -3   4   7     6587.80     6126.81    319.89 o 
  -2   4   7     1825.23     1872.55    172.42 o 
  -1   4   7      626.99      845.18    114.61 o 
   0   4   7       24.29      419.48     91.17 o 
   1   4   7       92.98      304.08     93.43 o 
   2   4   7     1437.86     1778.09    134.54 o 
   3   4   7     2493.34     2412.02    137.81 o 
   4   4   7     8854.35     8344.58    306.23 o 
   5   4   7      108.62       77.89     95.86 o 
   6   4   7     2022.17     2173.35    174.52 o 
   7   4   7       20.17       47.24    114.96 o 
   8   4   7    14383.38    13715.41    356.96 o 
   9   4   7     3142.96     3711.37    354.21 o 
  10   4   7        9.08     -153.57    193.06 o 
  11   4   7      111.37      -49.24    209.17 o 
  12   4   7      224.83      312.33    235.47 o 
  13   4   7       21.17       34.54    248.68 o 
 -11   5   7      316.12      808.11    449.94 o 
 -10   5   7       36.89     -406.60    346.70 o 
  -9   5   7      774.06      704.87    416.80 o 
  -8   5   7      229.88      -70.10    284.24 o 
  -7   5   7      944.32      978.80    189.29 o 
  -6   5   7      923.63     1227.75    188.51 o 
  -5   5   7      356.45      433.52    170.91 o 
  -4   5   7     2981.65     2966.36    225.40 o 
  -3   5   7     2507.09     2470.61    172.60 o 
  -2   5   7     2617.69     2698.20    163.06 o 
  -1   5   7      619.39      703.56    118.15 o 
   0   5   7     1010.94     1412.95    155.78 o 
   1   5   7      895.86     1125.42    120.12 o 
   2   5   7    23319.68    22981.09    407.90 o 
   3   5   7     4954.24     4076.91    166.00 o 
   4   5   7       51.71      121.20     96.84 o 
   5   5   7     3475.11     3425.39    172.20 o 
   6   5   7     1597.17     2361.49    183.99 o 
   7   5   7     2829.89     3069.55    197.57 o 
   8   5   7      944.47     1332.04    179.82 o 
   9   5   7      503.75      792.47    164.18 o 
  10   5   7       33.52     -208.40    168.85 o 
  11   5   7      289.16      234.13    236.30 o 
  12   5   7       13.56     -167.28    413.61 o 
  13   5   7      636.20     1004.25    301.97 o 
  14   5   7      666.58      904.98    458.86 o 
 -10   6   7     1268.54     1774.27    507.30 o 
  -9   6   7       13.77     -406.60    271.49 o 
  -8   6   7      565.73     1175.20    390.03 o 
  -7   6   7     1199.20     1275.82    204.80 o 
  -6   6   7     4095.39     4344.96    251.16 o 
  -5   6   7     1649.64     1901.19    201.75 o 
  -4   6   7       13.77      -88.24    113.34 o 
  -3   6   7      787.67     1143.24    157.41 o 
  -2   6   7     1034.76     1235.30    228.07 o 
  -1   6   7     2270.45     2366.45    160.28 o 
   0   6   7     1585.53     1816.90    137.35 o 
   1   6   7     2607.29     2728.56    215.31 o 
   2   6   7     4916.06     4591.59    196.39 o 
   3   6   7       43.49      -14.32     73.39 o 
   4   6   7     4731.08     4275.09    304.94 o 
   5   6   7      573.60      446.93    116.84 o 
   6   6   7     5604.57     5478.79    221.18 o 
   7   6   7      660.01      804.11    148.48 o 
   8   6   7     7899.91     7641.85    287.55 o 
   9   6   7     2020.72     2030.32    213.90 o 
  10   6   7       12.96      -74.22    139.35 o 
  11   6   7      965.03     1329.43    402.78 o 
  12   6   7     2343.72     2460.02    469.06 o 
  13   6   7     3390.39     3312.74    557.01 o 
  14   6   7      640.30      344.15    420.63 o 
 -10   7   7     1129.99      369.76    321.96 o 
  -9   7   7      270.46     -103.24    332.68 o 
  -8   7   7       14.24      -14.02    300.81 o 
  -7   7   7     1091.69     1274.34    252.65 o 
  -6   7   7     5706.89     5099.34    394.57 o 
  -5   7   7     1564.42     1833.10    209.25 o 
  -4   7   7     2405.86     3000.96    357.39 o 
  -3   7   7      350.37      427.43    141.99 o 
  -2   7   7     3624.73     4451.37    214.29 o 
  -1   7   7      561.36      536.83    125.69 o 
   0   7   7    21966.22    22115.33   1412.78 o 
   1   7   7     3445.58     3042.79    166.50 o 
   2   7   7      269.58      339.68     86.69 o 
   3   7   7       58.62      128.85     67.65 o 
   4   7   7     4517.72     4220.25    283.31 o 
   5   7   7       12.72       76.69     91.18 o 
   6   7   7     1128.33     1421.07    154.82 o 
   7   7   7     3701.00     3331.86    236.38 o 
   8   7   7     3591.05     3629.68    286.92 o 
   9   7   7      615.90      850.41    205.07 o 
  10   7   7     7254.94     6729.92    379.84 o 
  11   7   7       10.51      -84.13    299.54 o 
  12   7   7     1143.13      859.10    400.23 o 
  13   7   7       49.13     -336.50    325.03 o 
  14   7   7        2.66     -173.35    307.18 o 
  -9   8   7      120.60       -7.67    534.07 o 
  -7   8   7        4.15     -249.02    190.95 o 
  -6   8   7     5568.57     5486.41    350.98 o 
  -5   8   7      119.69     -195.20    139.31 o 
  -4   8   7      409.55      352.81    149.68 o 
  -3   8   7     1029.70     1474.25    185.97 o 
  -2   8   7      961.26      946.75    265.51 o 
  -1   8   7      429.96      496.62    128.01 o 
   0   8   7     1792.69     1772.03    157.44 o 
   1   8   7     1819.28     2102.00    145.40 o 
   2   8   7      442.12      747.50    107.09 o 
   3   8   7     4705.54     4718.10    294.94 o 
   4   8   7    10037.85     9046.05    370.86 o 
   5   8   7        0.66     -182.64    146.07 o 
   6   8   7    13485.30    13070.92    451.99 o 
   7   8   7      555.60      678.43    218.60 o 
   8   8   7      979.15      985.79    231.20 o 
   9   8   7      188.72      -57.36    223.06 o 
  10   8   7      873.65      734.12    212.91 o 
  11   8   7      340.70      332.96    215.50 o 
  12   8   7     1379.89     1272.07    418.08 o 
  13   8   7     1694.07     1584.36    479.26 o 
  14   8   7      286.48     -477.98    341.60 o 
  -8   9   7       45.56      249.05    280.42 o 
  -7   9   7       13.66       64.61    196.92 o 
  -6   9   7     1136.92     1492.58    387.49 o 
  -5   9   7      640.64      660.08    228.67 o 
  -4   9   7      366.59      412.87    161.56 o 
  -3   9   7     4801.96     4327.90    241.95 o 
  -2   9   7     2748.49     2971.98    231.53 o 
  -1   9   7      205.67      309.17    132.63 o 
   0   9   7     3429.91     3644.17    197.56 o 
   1   9   7      287.61      221.18    169.81 o 
   2   9   7     2258.63     2637.05    386.21 o 
   3   9   7      639.71      791.54    194.68 o 
   4   9   7     5574.01     5318.37    316.76 o 
   5   9   7     2305.16     2363.10    277.90 o 
   6   9   7      646.33      718.04    208.19 o 
   7   9   7      119.34      163.27    188.02 o 
   8   9   7       38.50       84.83    189.92 o 
   9   9   7        1.78       13.38    173.85 o 
  10   9   7      587.36      665.16    229.68 o 
  11   9   7       30.17      134.02    203.91 o 
  12   9   7     1371.57     1324.47    360.72 o 
  -8  10   7       27.64      -14.80    263.55 o 
  -7  10   7      127.17      271.03    201.49 o 
  -6  10   7       12.31       29.52    187.84 o 
  -5  10   7      283.17      -77.89    168.51 o 
  -4  10   7      413.73      388.84    142.43 o 
  -3  10   7      596.71      836.17    161.76 o 
  -2  10   7       13.50      -66.25    113.12 o 
  -1  10   7      265.06      306.46    121.07 o 
   0  10   7        3.54      -93.83    176.16 o 
   1  10   7      160.37       34.06    195.65 o 
   2  10   7     2956.25     3444.76    328.93 o 
   3  10   7     2443.24     2818.75    351.80 o 
   4  10   7      342.77      452.81    202.05 o 
   5  10   7      166.00      195.00    180.57 o 
   6  10   7       53.03     -143.75    238.35 o 
   7  10   7      308.31      231.86    189.15 o 
   8  10   7    11453.29    10819.73    469.32 o 
   9  10   7     1416.90     1552.00    263.21 o 
  10  10   7     1563.93     1120.04    272.56 o 
  11  10   7     2682.61     3284.75    356.97 o 
  12  10   7        1.79      317.52    233.51 o 
  13  10   7      596.26      195.02    390.03 o 
  -7  11   7      141.32     -133.63    201.80 o 
  -6  11   7      117.59       38.92    292.78 o 
  -5  11   7      587.98      824.15    203.27 o 
  -4  11   7     4818.88     4556.07    239.71 o 
  -3  11   7     1306.06     1427.96    183.17 o 
  -2  11   7       25.88      -31.21    180.33 o 
  -1  11   7      514.30      565.93    237.04 o 
   0  11   7     4668.32     4760.52    388.37 o 
   1  11   7     2987.58     3381.09    411.70 o 
   2  11   7      346.43       56.74    200.41 o 
   3  11   7      118.46       55.08    170.58 o 
   4  11   7      187.91      150.41    196.48 o 
   5  11   7      839.02      651.33    213.81 o 
   6  11   7      149.18      114.81    183.64 o 
   7  11   7      638.99      575.02    244.55 o 
   8  11   7     3962.30     4144.58    356.97 o 
   9  11   7       66.58     -134.89    202.05 o 
  10  11   7     2013.85     2294.04    329.84 o 
  11  11   7      807.00     1071.14    268.47 o 
  12  11   7      110.57     -139.88    223.29 o 
  13  11   7       32.13     -404.17    202.09 o 
  -6  12   7     1377.93     1530.82    455.04 o 
  -5  12   7      207.61      225.61    368.37 o 
  -4  12   7     1140.81     1487.48    420.63 o 
  -3  12   7       28.07      154.65    211.75 o 
  -2  12   7       97.74      -27.40    188.14 o 
  -1  12   7      679.06      993.64    515.58 o 
   0  12   7      769.11      419.33    213.94 o 
   1  12   7     1712.19     2051.77    365.18 o 
   2  12   7     4008.82     4305.77    342.87 o 
   3  12   7      136.27      736.04    238.86 o 
   4  12   7     1111.17     1182.49    257.05 o 
   5  12   7       42.97      149.55    193.25 o 
   6  12   7    11832.92    11734.60    717.61 o 
   7  12   7     1510.03     1509.60    275.99 o 
   8  12   7      330.32      400.84    219.89 o 
   9  12   7       31.31      -90.24    166.89 o 
  10  12   7      144.58      209.70    207.91 o 
  11  12   7      113.54      247.72    231.15 o 
  12  12   7       23.58      -71.20    235.19 o 
  13  12   7      720.37     1182.09    306.63 o 
  -5  13   7     1154.88     1296.29    443.57 o 
  -4  13   7     1496.26     1994.78    484.36 o 
  -3  13   7      561.35      890.96    369.64 o 
  -2  13   7       16.00     -187.76    207.88 o 
  -1  13   7      303.43      335.44    224.43 o 
   0  13   7     5822.98     5515.91    379.89 o 
   1  13   7     1272.31     1647.22    333.95 o 
   2  13   7      172.24      145.27    219.24 o 
   3  13   7       15.58     -272.97    198.93 o 
   4  13   7     2632.83     3300.86    381.12 o 
   5  13   7        0.18      -64.09    191.40 o 
   6  13   7      537.33      241.57    217.95 o 
   7  13   7      722.72      869.45    252.52 o 
   8  13   7      710.08      546.94    244.22 o 
   9  13   7      519.55      616.82    239.83 o 
  10  13   7     1115.82     1533.36    346.06 o 
  11  13   7       51.63      194.89    251.29 o 
  12  13   7     3185.58     3506.97    416.75 o 
  13  13   7      690.71      403.29    278.02 o 
  -4  14   7       64.31      512.40    367.09 o 
  -3  14   7        2.72      225.61    327.58 o 
  -2  14   7        3.65      183.18    377.29 o 
  -1  14   7       77.11      -66.49    188.55 o 
   0  14   7       48.54      -20.62    258.75 o 
   1  14   7      438.40      357.05    288.06 o 
   2  14   7        2.59      -51.45    186.65 o 
   3  14   7     1262.60      748.84    266.19 o 
   4  14   7       13.19     -186.68    205.53 o 
   5  14   7     1195.76      998.99    268.27 o 
   6  14   7     7524.98     6394.20    428.48 o 
   7  14   7      452.02      384.32    248.00 o 
   8  14   7     1478.37     1700.58    452.49 o 
   9  14   7      315.32      217.67    215.63 o 
  10  14   7     2662.78     3067.05    366.66 o 
  11  14   7     2173.87     2095.99    363.03 o 
  12  14   7      554.88      256.56    422.54 o 
  -3  15   7      676.90     1331.98    406.60 o 
  -2  15   7      327.33       38.24    364.54 o 
  -1  15   7     1049.15      903.69    614.37 o 
   0  15   7      353.54      169.60    239.26 o 
   1  15   7      173.77      697.84    264.04 o 
   2  15   7       24.75      -76.90    198.14 o 
   3  15   7       21.92      166.94    241.54 o 
   4  15   7     1566.74     1687.89    329.81 o 
   5  15   7      236.79      326.36    246.22 o 
   6  15   7      268.03      398.44    268.98 o 
   7  15   7      194.84      -86.20    216.22 o 
   8  15   7      506.36      418.44    435.28 o 
   9  15   7      775.25      760.79    283.88 o 
  10  15   7        7.75     -115.37    381.75 o 
  11  15   7      845.98      720.73    306.88 o 
  12  15   7     1095.47     1426.52    343.77 o 
  -2  16   7      157.44      -44.61    333.95 o 
  -1  16   7       42.17       90.50    376.01 o 
   0  16   7        4.37     -424.65    212.33 o 
   1  16   7       60.52      149.11    251.27 o 
   2  16   7     1036.93     1103.25    276.55 o 
   3  16   7      596.38      540.31    260.78 o 
   4  16   7      470.46      369.34    259.34 o 
   5  16   7      717.72      707.12    335.86 o 
   6  16   7      241.97      364.74    230.22 o 
   7  16   7      147.31      282.03    230.22 o 
   8  16   7       27.18      133.52    234.59 o 
   9  16   7      166.88     -361.60    263.21 o 
  10  16   7      600.34      261.37    285.14 o 
  11  16   7     1480.37     1287.94    355.54 o 
   0  17   7      384.81      681.67    306.33 o 
   1  17   7      140.25       93.48    326.30 o 
   2  17   7      787.41      372.01    285.85 o 
   3  17   7       13.78     -439.77    219.89 o 
   4  17   7        5.66     -141.24    695.94 o 
   5  17   7      694.87      377.96    564.02 o 
   6  17   7        4.22      177.52    416.16 o 
   7  17   7      386.62       84.04    231.94 o 
   8  17   7      278.00      196.66    282.97 o 
   9  17   7      219.01       26.13    275.80 o 
  10  17   7     1251.12     1495.21    349.71 o 
   2  18   7      420.05      264.37    288.86 o 
   3  18   7       22.73      -93.25    251.01 o 
   4  18   7       11.01     -112.17    360.72 o 
   5  18   7      173.27      324.33    279.28 o 
   6  18   7     3418.92     3880.60    704.23 o 
   7  18   7      543.13      624.89    311.38 o 
   8  18   7      377.06      410.55    301.06 o 
  -6 -17   8      257.40       35.69    353.07 o 
  -4 -17   8        9.26       38.24    345.42 o 
  -9 -16   8        0.72     -337.77    367.09 o 
  -8 -16   8      182.76     -311.01    345.42 o 
  -7 -16   8       52.43       59.91    365.82 o 
  -6 -16   8       69.18     -527.69    336.50 o 
  -5 -16   8        0.42     -388.76    333.95 o 
  -4 -16   8       16.64      -17.84    336.50 o 
  -3 -16   8      116.63     -219.24    345.42 o 
  -2 -16   8     1097.89     1143.34    467.79 o 
  -1 -16   8      547.36      243.45    409.15 o 
 -10 -15   8        2.83     -610.54    327.58 o 
  -9 -15   8      720.92      192.47    365.82 o 
  -8 -15   8     2220.56     2378.44    503.48 o 
  -7 -15   8        4.51      110.89    341.60 o 
  -6 -15   8      493.99       95.60    337.77 o 
  -5 -15   8      518.29      757.13    350.52 o 
  -4 -15   8     2083.40     3127.64    355.96 o 
  -3 -15   8      240.79      444.84    349.25 o 
  -2 -15   8       68.29      248.55    353.07 o 
  -1 -15   8        2.16     -557.01    323.75 o 
   0 -15   8       40.31     -151.68    323.75 o 
   1 -15   8       63.32     -206.64    251.81 o 
 -11 -14   8       32.17     -105.79    346.70 o 
 -10 -14   8     1472.38     1817.61    461.41 o 
  -9 -14   8       71.49     -282.97    344.15 o 
  -8 -14   8       36.21      160.60    285.52 o 
  -7 -14   8        7.72     -175.90    258.75 o 
  -6 -14   8      183.70      611.82    364.54 o 
  -5 -14   8      337.58      294.44    313.56 o 
  -4 -14   8      131.88      196.01    213.42 o 
  -3 -14   8      446.43      661.27    245.16 o 
  -2 -14   8      878.95      745.28    387.49 o 
  -1 -14   8      173.64     -204.30    231.63 o 
   0 -14   8      922.03      713.35    298.26 o 
   1 -14   8       16.78      184.82    275.32 o 
   2 -14   8     2615.75     2545.93    374.19 o 
   3 -14   8     1193.50     1522.40    360.11 o 
 -12 -13   8       19.36     -110.89    364.54 o 
 -11 -13   8       52.26     -346.70    294.44 o 
  -9 -13   8      125.60       17.84    331.40 o 
  -8 -13   8      735.87       56.08    330.13 o 
  -7 -13   8        8.94      156.78    321.20 o 
  -6 -13   8     1621.41     1514.07    450.58 o 
  -5 -13   8      582.82      675.83    186.31 o 
  -4 -13   8     5140.69     4729.74    279.76 o 
  -3 -13   8      742.67      733.70    190.04 o 
  -2 -13   8      565.21      427.55    340.32 o 
  -1 -13   8       92.09      103.74    221.52 o 
   0 -13   8      532.97      259.50    241.70 o 
   1 -13   8        0.13     -438.32    222.30 o 
   2 -13   8       17.77      412.23    273.29 o 
   3 -13   8      250.63      421.41    343.51 o 
   4 -13   8        6.79     -300.15    257.34 o 
 -12 -12   8        0.00      -98.15    302.09 o 
 -11 -12   8       40.82       73.93    363.27 o 
 -10 -12   8      862.10      630.94    353.07 o 
  -9 -12   8       18.00      107.07    279.14 o 
  -8 -12   8      811.19     1004.51    243.91 o 
  -7 -12   8      364.94      550.10    203.22 o 
  -6 -12   8        0.62       47.49    181.05 o 
  -5 -12   8       55.77     -187.12    144.45 o 
  -4 -12   8      462.61      556.94    167.20 o 
  -3 -12   8       89.66      -79.90    168.75 o 
  -2 -12   8     1003.21      982.18    187.85 o 
  -1 -12   8      618.87      723.07    230.45 o 
   0 -12   8       53.11      -33.51    210.76 o 
   1 -12   8     1459.27     1032.93    434.65 o 
   2 -12   8      776.38      488.80    236.47 o 
   3 -12   8       66.63      -95.63    261.93 o 
   4 -12   8        7.40       53.02    453.77 o 
   5 -12   8      868.38      478.87    303.41 o 
 -12 -11   8      568.05      542.99    378.56 o 
 -11 -11   8      426.65      169.93    229.81 o 
 -10 -11   8      979.86     1185.67    258.70 o 
  -9 -11   8     1185.38     1382.31    260.66 o 
  -8 -11   8     4527.26     4798.95    439.74 o 
  -7 -11   8      229.58      290.77    189.92 o 
  -6 -11   8     1724.78     1916.53    269.86 o 
  -5 -11   8       42.95       89.66    143.25 o 
  -4 -11   8      244.19      106.54    144.65 o 
  -3 -11   8       40.45      104.34    139.21 o 
  -2 -11   8       82.09     -188.89    131.26 o 
  -1 -11   8       13.31     -187.27    185.81 o 
   0 -11   8      504.62      626.14    272.77 o 
   1 -11   8     1499.66     1460.49    290.52 o 
   2 -11   8      271.37      521.78    225.81 o 
   3 -11   8        6.45      -66.82    185.10 o 
   4 -11   8      203.55       71.16    258.86 o 
   5 -11   8      836.84     1327.75    338.41 o 
   6 -11   8       33.16     -323.48    260.40 o 
 -13 -10   8       18.41      149.34    257.55 o 
 -12 -10   8     1256.59     1393.18    315.07 o 
 -11 -10   8       90.83      137.13    210.69 o 
 -10 -10   8      806.47      828.46    255.74 o 
  -9 -10   8        5.76      108.76    197.07 o 
  -8 -10   8      661.44      648.46    359.44 o 
  -7 -10   8      396.07      321.20    258.75 o 
  -6 -10   8      199.24      346.56    277.87 o 
  -5 -10   8      345.18      418.19    158.34 o 
  -4 -10   8       16.93      -35.87    131.10 o 
  -3 -10   8     4738.41     4656.94    289.74 o 
  -2 -10   8     8878.70     8918.81    648.86 o 
  -1 -10   8       89.58      -87.97    188.37 o 
   0 -10   8     2643.75     3150.31    521.32 o 
   1 -10   8      638.24      925.48    232.28 o 
   2 -10   8     3812.06     3897.32    421.26 o 
   3 -10   8      520.50      164.35    236.10 o 
   4 -10   8      539.39       84.25    235.69 o 
   5 -10   8      947.51     1159.62    318.53 o 
   6 -10   8       31.31       54.52    277.37 o 
   7 -10   8      103.85       43.93    404.69 o 
 -13  -9   8      527.99      638.12    381.11 o 
 -12  -9   8       15.57      -16.43    225.39 o 
 -11  -9   8      874.29      301.30    242.18 o 
 -10  -9   8      117.32      123.95    197.83 o 
  -9  -9   8      113.19       83.93    182.90 o 
  -8  -9   8     8654.00     7859.87    513.04 o 
  -7  -9   8      245.06       43.49    160.05 o 
  -6  -9   8     5346.87     5270.56    451.22 o 
  -5  -9   8        1.71     -152.43    128.22 o 
  -4  -9   8    14359.52    13877.70    687.30 o 
  -3  -9   8      158.93      233.61    125.58 o 
  -2  -9   8     1509.27     1730.56    199.85 o 
  -1  -9   8     2081.86     2269.59    280.02 o 
   0  -9   8       64.50      -94.06    118.75 o 
   1  -9   8     1225.25     1213.85    260.78 o 
   2  -9   8      619.80      735.56    241.78 o 
   3  -9   8       92.44     -122.42    195.92 o 
   4  -9   8     1253.11     1401.62    291.19 o 
   5  -9   8        4.12       15.37    234.58 o 
   6  -9   8       67.17     -200.00    230.25 o 
   7  -9   8        9.71     -182.63    441.66 o 
   8  -9   8      370.29      374.45    279.47 o 
 -13  -8   8      476.93      760.47    286.34 o 
 -12  -8   8      284.25      597.82    250.50 o 
 -11  -8   8       65.15       81.67    213.15 o 
 -10  -8   8     4348.52     4528.18    366.26 o 
  -9  -8   8      102.07      -48.59    464.60 o 
  -8  -8   8      239.43      415.46    319.93 o 
  -7  -8   8      645.99      510.16    192.32 o 
  -6  -8   8      522.04      452.28    178.82 o 
  -5  -8   8      610.53      641.07    146.30 o 
  -4  -8   8     1657.39     1918.77    193.96 o 
  -3  -8   8      914.69     1393.26    209.77 o 
  -2  -8   8     1608.01     2142.45    195.65 o 
  -1  -8   8       12.73     -116.35    110.56 o 
   0  -8   8       96.66       53.28    122.65 o 
   1  -8   8     1585.23     1762.05    267.97 o 
   2  -8   8    10904.57     9529.22    613.09 o 
   3  -8   8     1278.52     1640.04    272.71 o 
   4  -8   8      556.63      573.33    233.65 o 
   5  -8   8       12.26       39.78    213.77 o 
   6  -8   8      810.65     1054.75    310.05 o 
   7  -8   8       53.74       56.94    317.38 o 
   8  -8   8      460.26      226.44    267.21 o 
 -13  -7   8      193.19      112.33    272.22 o 
 -12  -7   8      760.17      360.76    238.18 o 
 -11  -7   8      522.20      991.16    270.70 o 
 -10  -7   8     6708.16     6351.67    406.70 o 
  -9  -7   8       87.70     -115.04    301.45 o 
  -8  -7   8      105.28      -53.22    156.78 o 
  -7  -7   8     3033.54     2957.99    281.02 o 
  -6  -7   8     1834.44     1796.17    248.27 o 
  -5  -7   8      126.98       57.52    117.50 o 
  -4  -7   8     7873.96     8144.42    260.08 o 
  -3  -7   8     1218.83     1290.18    156.70 o 
  -2  -7   8      486.29      391.55    124.42 o 
  -1  -7   8     5661.72     5278.37    226.84 o 
   0  -7   8     1104.07     1245.66    161.50 o 
   1  -7   8     2063.71     2239.79    233.50 o 
   2  -7   8      816.08      894.85    236.03 o 
   3  -7   8        6.73       77.50    198.42 o 
   4  -7   8      163.93     -109.29    199.59 o 
   5  -7   8     1130.05     1235.24    296.11 o 
   6  -7   8      122.26     -111.56    199.82 o 
   7  -7   8     1367.07     1781.60    324.92 o 
   8  -7   8      618.70      343.22    291.59 o 
   9  -7   8        2.07     -288.56    248.68 o 
 -13  -6   8      443.34      865.98    282.50 o 
 -12  -6   8     1847.65     1924.88    576.77 o 
 -11  -6   8     1623.97     1894.19    310.29 o 
 -10  -6   8      142.96      131.84    196.77 o 
  -9  -6   8       13.47       36.16    182.52 o 
  -8  -6   8      926.08     1055.21    220.93 o 
  -7  -6   8     3008.01     3257.13    286.34 o 
  -6  -6   8       27.21      -91.89    133.06 o 
  -5  -6   8     2395.27     2608.32    267.32 o 
  -4  -6   8     5629.31     5791.14    228.45 o 
  -3  -6   8     5955.96     5695.00    216.23 o 
  -2  -6   8     7793.85     7512.95    394.24 o 
  -1  -6   8      153.63      126.34    108.08 o 
   0  -6   8    11272.31    10849.46    866.77 o 
   1  -6   8     3692.95     3691.48    192.06 o 
   2  -6   8      808.57     1000.95    133.15 o 
   3  -6   8     1452.40     1966.19    271.44 o 
   4  -6   8      987.67     1049.17    235.19 o 
   5  -6   8      106.88      -22.74    202.67 o 
   6  -6   8      129.74      -27.66    192.63 o 
   7  -6   8      144.33      365.88    245.71 o 
   8  -6   8        7.31     -166.92    207.03 o 
   9  -6   8        2.03     -234.02    377.93 o 
  10  -6   8      113.10      124.66    456.95 o 
 -13  -5   8      137.95      -53.70    236.56 o 
 -12  -5   8        2.06     -177.52    235.13 o 
 -11  -5   8      300.71      385.53    314.83 o 
 -10  -5   8     1762.88     1819.26    299.56 o 
  -9  -5   8       30.17      159.43    184.34 o 
  -8  -5   8     6807.39     6344.02    360.49 o 
  -7  -5   8      462.79     1421.08    243.80 o 
  -6  -5   8    15616.52    14991.37    478.12 o 
  -5  -5   8      427.89     1040.30    187.11 o 
  -4  -5   8     1806.92     2148.53    206.21 o 
  -3  -5   8      801.11      964.33    127.39 o 
  -2  -5   8     3056.07     3077.99    162.92 o 
  -1  -5   8        0.30      -81.38     83.21 o 
   0  -5   8      171.49       74.41    100.72 o 
   1  -5   8     2881.91     2839.61    165.94 o 
   2  -5   8     1827.48     2021.96    209.30 o 
   3  -5   8      592.28      610.78    201.79 o 
   4  -5   8     7367.38     6966.27    591.42 o 
   5  -5   8       21.68     -167.21    191.80 o 
   6  -5   8     2382.30     2933.93    355.74 o 
   7  -5   8     1640.51     1887.41    303.87 o 
   8  -5   8       26.89       -5.68    220.55 o 
   9  -5   8      107.20      -81.41    252.70 o 
  10  -5   8     1088.66     1232.86    327.77 o 
 -13  -4   8      304.46      678.70    281.64 o 
 -12  -4   8     1764.75     1706.82    461.41 o 
 -11  -4   8       66.22      107.78    209.93 o 
 -10  -4   8     1345.06     1428.98    291.52 o 
  -9  -4   8        3.62      -19.21    186.98 o 
  -8  -4   8        7.05      -30.24    165.87 o 
  -7  -4   8       65.12      182.20    167.67 o 
  -6  -4   8       14.20     -109.86    138.08 o 
  -5  -4   8     1714.80     2006.63    228.32 o 
  -4  -4   8       11.30       -1.06     71.21 o 
  -3  -4   8     2276.73     2545.32    137.87 o 
  -2  -4   8     9096.96     9285.47    228.85 o 
  -1  -4   8     1865.47     2255.57    164.16 o 
   0  -4   8    21065.61    19116.64   1482.89 o 
   1  -4   8     3439.55     3704.13    234.62 o 
   2  -4   8     7733.08     6666.71    355.81 o 
   3  -4   8      348.02      445.73    175.92 o 
   4  -4   8     6440.82     5991.41    739.92 o 
   5  -4   8     3095.69     3257.53    364.54 o 
   6  -4   8       39.89      -16.66    187.15 o 
   7  -4   8      452.33      311.17    214.07 o 
   8  -4   8     1572.90     1294.85    342.87 o 
   9  -4   8      115.91      383.05    273.26 o 
  10  -4   8      461.58      649.98    303.16 o 
  11  -4   8      647.96      165.34    310.54 o 
 -13  -3   8      118.11     -223.08    246.91 o 
 -12  -3   8      178.02       87.02    258.16 o 
 -11  -3   8     2752.18     2325.87    373.46 o 
 -10  -3   8     5783.92     4990.94    739.28 o 
  -9  -3   8      325.28      366.29    209.01 o 
  -8  -3   8      548.23      559.98    214.87 o 
  -7  -3   8     1097.89     1101.31    220.41 o 
  -6  -3   8     3006.15     2992.47    261.61 o 
  -5  -3   8      931.51      630.11    175.75 o 
  -4  -3   8    11563.94    11775.77    381.66 o 
  -3  -3   8     2876.11     2791.97    137.17 o 
  -2  -3   8     6433.21     6666.20    298.95 o 
  -1  -3   8    18554.78    18070.05    576.29 o 
   0  -3   8       79.32       34.11     85.02 o 
   1  -3   8     2179.73     2304.51    145.18 o 
   2  -3   8     2142.30     2571.96    159.12 o 
   3  -3   8     2432.58     3269.96    207.13 o 
   4  -3   8     3427.03     3410.59    268.59 o 
   5  -3   8      398.66      533.20    216.81 o 
   6  -3   8     2049.15     2725.64    318.31 o 
   7  -3   8       53.23     -164.49    181.39 o 
   8  -3   8     3402.24     4070.61    400.50 o 
   9  -3   8      391.81     -226.69    484.36 o 
  10  -3   8     1018.00      771.77    287.95 o 
  11  -3   8      310.82       -7.32    276.47 o 
 -13  -2   8      561.12      223.06    396.41 o 
 -12  -2   8       76.64       80.42    280.42 o 
 -11  -2   8     2115.36     2210.37    346.06 o 
 -10  -2   8      527.12      903.57    246.15 o 
  -9  -2   8     1546.53     1728.18    280.86 o 
  -8  -2   8      103.34      326.88    260.66 o 
  -7  -2   8     1013.17     1195.34    225.77 o 
  -6  -2   8       53.83     -150.41    139.65 o 
  -5  -2   8    11315.01    10580.59    385.57 o 
  -4  -2   8    16353.88    15823.43    509.21 o 
  -3  -2   8     1298.26     1980.50    208.89 o 
  -2  -2   8      523.14      631.16     84.44 o 
  -1  -2   8     2378.55     2368.41    130.41 o 
   0  -2   8     1537.19     1765.02    134.94 o 
   1  -2   8      538.82      764.38    112.09 o 
   2  -2   8     8998.70     8492.45    431.34 o 
   3  -2   8     3683.97     3900.26    160.18 o 
   4  -2   8     2960.47     2904.46    234.43 o 
   5  -2   8     8110.79     7795.11    375.56 o 
   6  -2   8     1149.54     1169.85    242.44 o 
   7  -2   8       53.17      -18.26    183.16 o 
   8  -2   8     1193.99     1811.42    296.17 o 
   9  -2   8      427.00      606.52    261.85 o 
  10  -2   8       13.85       12.56    237.08 o 
  11  -2   8      650.01      556.68    286.60 o 
  12  -2   8        2.35       31.33    286.91 o 
 -13  -1   8      310.46      911.35    429.55 o 
 -12  -1   8       11.84     -263.85    313.56 o 
 -11  -1   8      362.53      546.26    406.60 o 
 -10  -1   8     7234.19     6843.81    465.24 o 
  -9  -1   8       25.85      -79.62    176.16 o 
  -8  -1   8     2725.62     2976.91    306.77 o 
  -7  -1   8     2490.71     2756.56    476.71 o 
  -6  -1   8     4652.90     5695.97    309.08 o 
  -5  -1   8     1580.27     1638.78    506.66 o 
  -4  -1   8      523.04      975.56    175.49 o 
  -3  -1   8      909.76     1154.11    169.44 o 
  -2  -1   8     1506.35     1718.83    126.63 o 
  -1  -1   8    16792.19    17376.30    852.48 o 
   0  -1   8        2.73        9.77     78.67 o 
   1  -1   8    12357.70    12440.80    579.65 o 
   2  -1   8    10695.24    10116.09    565.55 o 
   3  -1   8     1051.42     1049.94    121.98 o 
   4  -1   8     5015.36     4855.62    173.01 o 
   5  -1   8       98.09      131.74     87.48 o 
   6  -1   8     6661.65     6218.29    348.87 o 
   7  -1   8     2599.24     3061.36    456.31 o 
   8  -1   8      965.13      897.45    268.77 o 
   9  -1   8      200.99      423.15    220.85 o 
  10  -1   8       18.55     -416.78    208.39 o 
  11  -1   8       57.77      118.77    321.84 o 
  12  -1   8        0.36      220.06    342.87 o 
 -12   0   8     1335.64     1849.48    479.26 o 
 -11   0   8      557.18      608.27    263.16 o 
 -10   0   8       16.39     -181.52    251.10 o 
  -9   0   8       61.12     -131.68    189.94 o 
  -8   0   8        6.30     -106.97    182.68 o 
  -7   0   8       13.36     -101.28    155.65 o 
  -6   0   8     1484.09     1647.87    239.08 o 
  -5   0   8      959.62      975.05    152.31 o 
  -4   0   8     8077.26     7570.14    675.55 o 
  -3   0   8      628.46      927.48    166.07 o 
  -2   0   8     5558.77     5245.37    138.55 o 
  -1   0   8    17368.61    18917.13    933.03 o 
   0   0   8    68429.01    70853.09   3320.52 o 
   1   0   8    14473.29    15446.98   1371.43 o 
   2   0   8      169.45      333.87     96.94 o 
   3   0   8      244.01      433.06    101.81 o 
   4   0   8     1259.80     1629.16    356.06 o 
   5   0   8       66.19      127.47     87.80 o 
   6   0   8      157.30      216.97    184.80 o 
   7   0   8      847.66     1258.10    254.71 o 
   8   0   8      637.36      567.34    427.64 o 
   9   0   8     1061.74      918.58    251.74 o 
  10   0   8     2594.23     3314.89    701.68 o 
  11   0   8       26.92     -428.01    411.07 o 
  12   0   8      698.21      383.08    305.22 o 
 -12   1   8      121.66      592.70    446.12 o 
 -11   1   8      161.41     -186.09    305.91 o 
 -10   1   8       58.73     -187.76    346.06 o 
  -9   1   8     2302.11     2495.16    567.21 o 
  -8   1   8       62.54      170.20    188.54 o 
  -7   1   8      114.08     -193.30    151.26 o 
  -6   1   8    14932.16    14417.10   1335.80 o 
  -5   1   8     1208.82     1281.52    185.24 o 
  -4   1   8     4462.39     4259.98    188.93 o 
  -3   1   8     4317.95     4136.24    201.31 o 
  -2   1   8      662.86      856.49     97.10 o 
  -1   1   8     5237.20     5697.34    168.87 o 
   0   1   8     1949.34     2118.39    129.09 o 
   1   1   8      220.82      484.36    195.02 o 
   2   1   8      837.10      980.80    120.01 o 
   3   1   8     3200.24     3232.40    155.81 o 
   4   1   8     8102.37     8452.08    234.46 o 
   5   1   8       86.80      240.81     97.55 o 
   6   1   8    17109.54    17263.92    339.05 o 
   7   1   8     1908.40     2013.28    270.35 o 
   8   1   8     1320.08     1733.49    292.24 o 
   9   1   8      691.30      495.67    260.02 o 
  10   1   8     3497.67     4069.00    404.25 o 
  11   1   8      776.29      487.41    242.87 o 
  12   1   8       80.77     -210.97    275.96 o 
  13   1   8        7.41     -263.01    273.09 o 
 -12   2   8      439.46      272.77    363.27 o 
 -11   2   8      392.32      463.96    409.15 o 
 -10   2   8      412.83      424.31    277.23 o 
  -9   2   8     3095.87     3710.60    507.30 o 
  -8   2   8      640.08     1204.62    257.47 o 
  -7   2   8      330.69      174.55    286.79 o 
  -6   2   8      638.74      740.16    139.95 o 
  -5   2   8     6110.13     5522.01    217.29 o 
  -4   2   8     3267.79     3183.12    155.05 o 
  -3   2   8     2922.90     2648.90    160.07 o 
  -2   2   8     1022.83     1410.16    147.71 o 
  -1   2   8       64.01      -48.75     81.14 o 
   0   2   8    34982.14    33267.95   1412.86 o 
   1   2   8    22224.26    22289.24    474.70 o 
   2   2   8     2132.23     2094.93    141.14 o 
   3   2   8     6665.00     6716.45    366.72 o 
   4   2   8    10911.53    10551.60    596.59 o 
   5   2   8    10582.66    10335.50    295.72 o 
   6   2   8      915.94     1145.18    148.76 o 
   7   2   8      155.61      -16.57    113.91 o 
   8   2   8      186.38      328.29    228.18 o 
   9   2   8       37.47       76.81    257.47 o 
  10   2   8      969.08      981.02    285.98 o 
  11   2   8       10.99      -50.65    205.35 o 
  12   2   8      863.25      506.04    267.95 o 
  13   2   8      118.44      601.73    786.44 o 
 -11   3   8      104.31     -103.24    376.01 o 
 -10   3   8     1652.12     1775.55    480.53 o 
  -9   3   8     1885.71     1922.95    322.83 o 
  -8   3   8     3371.80     3565.59    499.01 o 
  -7   3   8     1739.88     1864.99    277.32 o 
  -6   3   8      920.22     1058.82    158.15 o 
  -5   3   8     6189.10     5660.56    222.88 o 
  -4   3   8     1503.50     1923.95    233.91 o 
  -3   3   8     1395.06     1554.44    145.25 o 
  -2   3   8     7256.37     7848.98    257.44 o 
  -1   3   8    20279.43    20094.45   1112.79 o 
   0   3   8     1656.47     2046.60    133.01 o 
   1   3   8    24508.05    24134.99    812.36 o 
   2   3   8     7716.05     7266.85    527.31 o 
   3   3   8     2967.27     2899.32    291.82 o 
   4   3   8     3444.78     3307.34    169.49 o 
   5   3   8       12.07       -7.71    103.96 o 
   6   3   8      367.75      248.91    118.71 o 
   7   3   8       87.97       -7.65    110.75 o 
   8   3   8      197.26      316.79    200.60 o 
   9   3   8      170.53     -159.77    199.03 o 
  10   3   8     6479.89     5921.72    401.49 o 
  11   3   8     1842.23     2611.01    356.90 o 
  12   3   8       71.29      138.06    243.05 o 
  13   3   8       97.19     -459.48    255.34 o 
 -11   4   8      351.38      262.57    419.35 o 
 -10   4   8      175.80      209.04    337.77 o 
  -9   4   8     1007.31     1467.09    418.08 o 
  -8   4   8       84.74     -129.54    200.40 o 
  -7   4   8       81.14      160.66    200.50 o 
  -6   4   8     1118.19     1311.23    183.80 o 
  -5   4   8     5893.87     5326.98    234.86 o 
  -4   4   8     6189.15     6492.36    508.50 o 
  -3   4   8     4735.26     5025.63    299.78 o 
  -2   4   8    11655.24    11233.69    783.03 o 
  -1   4   8     7024.23     7149.92    344.16 o 
   0   4   8     2312.16     2274.81    144.26 o 
   1   4   8      156.78      661.56    106.83 o 
   2   4   8      630.29      872.32    119.54 o 
   3   4   8      241.61      420.34    109.63 o 
   4   4   8     4396.05     4078.20    182.30 o 
   5   4   8    10097.36     9174.27    423.20 o 
   6   4   8     2169.77     2461.24    196.22 o 
   7   4   8     2740.18     3387.39    230.26 o 
   8   4   8     1687.80     1862.79    198.79 o 
   9   4   8      913.06      924.49    426.36 o 
  10   4   8     1782.33     1551.26    291.11 o 
  11   4   8       15.69      -56.15    207.51 o 
  12   4   8      619.68      489.00    280.26 o 
  13   4   8       20.76     -142.66    256.58 o 
 -11   5   8       60.90      -66.28    370.92 o 
 -10   5   8      377.84      799.19    428.27 o 
  -9   5   8      176.90      215.41    378.56 o 
  -8   5   8      306.96      283.37    224.48 o 
  -7   5   8       17.10       83.52    201.39 o 
  -6   5   8     3468.69     3079.85    218.17 o 
  -5   5   8      369.72      139.67    137.62 o 
  -4   5   8      897.79     1190.82    167.16 o 
  -3   5   8      660.88     1030.25    180.64 o 
  -2   5   8     4055.84     4202.08    339.87 o 
  -1   5   8       15.49      -78.77    115.91 o 
   0   5   8      897.76      879.31    120.98 o 
   1   5   8     6709.23     6680.64    340.47 o 
   2   5   8     9791.57    10320.61    494.81 o 
   3   5   8      132.40      100.69     97.61 o 
   4   5   8    10495.81     9392.61    679.60 o 
   5   5   8       23.18      -46.06    105.75 o 
   6   5   8    10896.27    10533.04    357.41 o 
   7   5   8      749.88     1423.52    171.73 o 
   8   5   8     2041.22     2515.60    210.65 o 
   9   5   8      930.90     1250.37    185.92 o 
  10   5   8      140.42      180.81    277.87 o 
  11   5   8      152.85      480.25    228.07 o 
  12   5   8      857.25      912.65    296.89 o 
 -10   6   8       38.87     -435.92    321.20 o 
  -9   6   8       55.41     -593.97    296.99 o 
  -8   6   8      371.77      368.37    303.36 o 
  -7   6   8     1431.02     1636.19    295.09 o 
  -6   6   8     2806.07     2650.06    342.52 o 
  -5   6   8      236.76      342.60    142.91 o 
  -4   6   8      238.97      239.90    144.78 o 
  -3   6   8     3757.06     3647.58    302.14 o 
  -2   6   8      998.03     1148.39    155.66 o 
  -1   6   8       68.71       57.59    107.79 o 
   0   6   8    13900.96    14237.63    936.77 o 
   1   6   8     6172.48     6694.28    595.75 o 
   2   6   8     5632.78     5521.24    239.54 o 
   3   6   8    12208.91    11809.07    304.41 o 
   4   6   8       14.57       -8.80     89.07 o 
   5   6   8      903.70      931.86    134.35 o 
   6   6   8      277.41      254.43    120.88 o 
   7   6   8      713.49      805.91    157.31 o 
   8   6   8       24.41       -7.03    129.01 o 
   9   6   8      782.71      829.02    184.89 o 
  10   6   8     2065.07     2714.95    470.34 o 
  11   6   8      516.16      274.04    308.46 o 
  12   6   8     4357.45     3948.78    571.03 o 
  13   6   8        5.53       -3.82    330.13 o 
 -10   7   8      105.16      131.29    386.21 o 
  -9   7   8     2089.25     2539.05    531.52 o 
  -8   7   8      967.35     1315.41    449.94 o 
  -7   7   8     1739.09     1595.83    444.84 o 
  -6   7   8      341.34      528.78    164.81 o 
  -5   7   8     1310.80     1543.50    205.33 o 
  -4   7   8     2774.35     3235.96    231.62 o 
  -3   7   8     2238.53     2699.43    214.49 o 
  -2   7   8      301.48      419.47    139.86 o 
  -1   7   8     7975.71     8414.06    389.12 o 
   0   7   8     4000.19     4043.44    186.99 o 
   1   7   8     6595.34     6991.90    231.19 o 
   2   7   8       20.66        6.14     80.32 o 
   3   7   8     5358.49     5553.60    352.42 o 
   4   7   8     1179.34     1358.74    130.39 o 
   5   7   8        1.05      -18.31     96.07 o 
   6   7   8    12439.16    12268.88    497.10 o 
   7   7   8     2508.12     2786.32    386.21 o 
   8   7   8      914.32      938.01    230.09 o 
   9   7   8      650.32      722.18    204.14 o 
  10   7   8     3644.05     3501.79    284.88 o 
  11   7   8     1181.56      998.03    354.34 o 
  12   7   8       63.71     -557.01    302.09 o 
  13   7   8      656.67      660.25    382.39 o 
  -8   8   8       20.11       16.57    349.25 o 
  -7   8   8      317.88      563.38    359.44 o 
  -6   8   8      555.04      473.90    199.55 o 
  -5   8   8     1189.75     1393.41    254.71 o 
  -4   8   8      142.76      107.39    244.47 o 
  -3   8   8    12057.71    11459.38    343.79 o 
  -2   8   8     6264.12     6316.12    259.57 o 
  -1   8   8      385.20      392.85    168.18 o 
   0   8   8     6215.56     6841.79    277.81 o 
   1   8   8     6549.99     6982.62    353.25 o 
   2   8   8      633.63      818.58    208.86 o 
   3   8   8     4925.00     5282.52    313.62 o 
   4   8   8     1723.36     1692.22    241.53 o 
   5   8   8    11036.66    10394.30    408.26 o 
   6   8   8     1880.77     1883.49    256.86 o 
   7   8   8     5502.08     4834.06    322.09 o 
   8   8   8     3604.20     3359.39    307.77 o 
   9   8   8       23.61        7.65    224.33 o 
  10   8   8     1248.72     1294.39    241.32 o 
  11   8   8        5.81      -46.81    192.16 o 
  12   8   8      144.43       49.71    316.11 o 
  13   8   8        8.51      -95.60    332.68 o 
  -8   9   8      154.58       -7.35    289.98 o 
  -7   9   8      144.94      104.52    345.42 o 
  -6   9   8      111.68      142.89    263.85 o 
  -5   9   8      926.03     1269.30    249.01 o 
  -4   9   8      550.97      438.01    164.78 o 
  -3   9   8      937.02      961.03    180.45 o 
  -2   9   8     1552.44     1963.46    205.83 o 
  -1   9   8     1426.83     1648.69    199.31 o 
   0   9   8       14.77       66.61    128.66 o 
   1   9   8     8000.88     7655.07    364.05 o 
   2   9   8     2723.17     3121.63    310.01 o 
   3   9   8     1297.48     1370.71    233.92 o 
   4   9   8    13068.16    12136.30    453.13 o 
   5   9   8        6.87      132.56    174.67 o 
   6   9   8       59.10      172.62    187.41 o 
   7   9   8      494.74      761.87    223.38 o 
   8   9   8     2012.89     1840.03    274.04 o 
   9   9   8       15.16      210.99    195.77 o 
  10   9   8     3653.98     3620.38    373.46 o 
  11   9   8      982.06      868.10    229.86 o 
  12   9   8      108.02      511.12    353.07 o 
  -8  10   8       46.40     -217.96    356.89 o 
  -7  10   8      212.24     -196.27    250.50 o 
  -6  10   8      483.39      309.03    197.89 o 
  -5  10   8      247.84      322.16    208.51 o 
  -4  10   8        3.94     -184.12    143.66 o 
  -3  10   8       93.31      -50.62    147.34 o 
  -2  10   8     5347.25     4643.70    324.87 o 
  -1  10   8      146.76      -40.94    171.17 o 
   0  10   8      135.01      -42.48    198.84 o 
   1  10   8      270.55      112.74    279.78 o 
   2  10   8     2384.09     2629.31    306.12 o 
   3  10   8     3197.24     3588.48    344.60 o 
   4  10   8     3706.75     3474.07    288.35 o 
   5  10   8      103.90       55.14    228.16 o 
   6  10   8      637.27      996.63    249.61 o 
   7  10   8       58.95      304.59    247.91 o 
   8  10   8       76.31      122.42    189.51 o 
   9  10   8      750.42      567.38    244.82 o 
  10  10   8     3330.48     3742.47    377.40 o 
  11  10   8       61.38      -76.16    241.54 o 
  12  10   8     1930.79     1999.25    430.18 o 
  13  10   8      185.24      214.14    388.76 o 
  -7  11   8      737.15      701.50    299.09 o 
  -6  11   8      198.71      163.66    201.81 o 
  -5  11   8        5.76     -293.66    168.65 o 
  -4  11   8      251.13       75.95    148.61 o 
  -3  11   8      589.32      933.90    246.12 o 
  -2  11   8      252.99      281.84    207.88 o 
  -1  11   8     2692.02     3180.06    341.59 o 
   0  11   8     1723.16     2488.31    312.13 o 
   1  11   8      449.51      152.41    196.33 o 
   2  11   8       34.17     -308.91    182.91 o 
   3  11   8      469.36      374.72    194.90 o 
   4  11   8     3836.01     3529.00    305.23 o 
   5  11   8      812.63      636.37    246.93 o 
   6  11   8     2922.55     3297.18    354.99 o 
   7  11   8      516.66      695.31    229.84 o 
   8  11   8     5762.68     5337.95    359.49 o 
   9  11   8     2129.83     2198.63    331.78 o 
  10  11   8      243.85      356.37    216.75 o 
  11  11   8       13.30     -229.43    198.28 o 
  12  11   8      222.94      110.89    345.42 o 
  13  11   8      936.38     1344.73    443.57 o 
  -6  12   8      954.86      828.50    356.89 o 
  -5  12   8      246.35      294.44    330.13 o 
  -4  12   8       46.14     -128.74    277.87 o 
  -3  12   8     3261.29     3733.74    368.16 o 
  -2  12   8       45.11      255.23    328.85 o 
  -1  12   8      905.02      749.37    253.28 o 
   0  12   8     1324.88     1439.66    287.01 o 
   1  12   8     1459.78     1847.70    360.72 o 
   2  12   8     3949.82     3823.50    340.34 o 
   3  12   8     6714.20     6303.68    516.86 o 
   4  12   8     1076.54      688.51    255.49 o 
   5  12   8     2601.87     3274.86    707.42 o 
   6  12   8      797.93     1011.76    381.11 o 
   7  12   8     3281.23     3283.25    363.53 o 
   8  12   8     2794.43     2767.71    330.82 o 
   9  12   8       46.46      172.35    214.41 o 
  10  12   8      223.60       72.65    215.41 o 
  11  12   8        0.13       31.18    550.64 o 
  12  12   8      541.20      521.75    287.28 o 
  13  12   8        3.40     -324.40    247.36 o 
  -5  13   8      185.38      384.94    342.87 o 
  -4  13   8      335.85      365.82    370.92 o 
  -3  13   8      677.49      705.63    363.90 o 
  -2  13   8      142.61     -496.08    321.84 o 
  -1  13   8     2199.91     2852.48    350.18 o 
   0  13   8      651.68      613.82    244.55 o 
   1  13   8     2341.47     2296.90    365.82 o 
   2  13   8      489.33      405.33    223.52 o 
   3  13   8     2506.07     3235.59    362.27 o 
   4  13   8     1337.51     1352.48    277.38 o 
   5  13   8      293.63      138.83    357.53 o 
   6  13   8      132.20       77.31    205.21 o 
   7  13   8      651.24      801.30    260.07 o 
   8  13   8      455.76      526.48    241.71 o 
   9  13   8     1335.60     1610.17    299.42 o 
  10  13   8       71.00      -32.62    355.62 o 
  11  13   8      174.43      -72.22    225.96 o 
  12  13   8       96.79     -195.58    229.18 o 
  -4  14   8       86.67     -449.94    344.15 o 
  -3  14   8     1243.27     1758.98    480.53 o 
  -2  14   8      720.08      742.82    279.28 o 
  -1  14   8      145.02      307.20    247.34 o 
   0  14   8      136.13     -305.12    218.60 o 
   1  14   8      467.44       42.18    222.45 o 
   2  14   8     1078.25      932.65    326.94 o 
   3  14   8      374.23      415.98    250.91 o 
   4  14   8      991.70      428.98    423.17 o 
   5  14   8       25.37     -168.26    228.79 o 
   6  14   8       13.10       72.65    209.47 o 
   7  14   8      647.39      203.14    234.50 o 
   8  14   8      678.42      273.55    235.02 o 
   9  14   8      238.09      276.94    260.66 o 
  10  14   8     1837.74     2324.85    397.04 o 
  11  14   8       44.15     -281.18    241.37 o 
  12  14   8        3.28     -204.52    265.50 o 
  -3  15   8       18.61     -379.84    298.26 o 
  -2  15   8      653.58      638.59    387.49 o 
  -1  15   8      156.16     -287.79    302.72 o 
   0  15   8       63.96       21.04    381.11 o 
   1  15   8       15.96      114.90    227.73 o 
   2  15   8      146.33       14.12    232.49 o 
   3  15   8      341.85      375.14    246.21 o 
   4  15   8     4403.04     4677.46    513.04 o 
   5  15   8      643.70      809.32    272.55 o 
   6  15   8       89.25     -189.04    242.75 o 
   7  15   8       69.33      400.48    264.02 o 
   8  15   8     1234.28     1341.99    304.36 o 
   9  15   8      220.84      -82.83    317.38 o 
  10  15   8      189.29      195.75    516.22 o 
  11  15   8       27.91      341.88    285.12 o 
  -2  16   8      739.70      861.64    444.84 o 
  -1  16   8      665.64      297.28    305.91 o 
   0  16   8       59.41      -51.23    232.45 o 
   1  16   8       70.97      161.11    224.78 o 
   2  16   8      398.32      202.71    259.57 o 
   3  16   8      942.12     1353.41    288.55 o 
   4  16   8     1233.54     1493.07    325.81 o 
   5  16   8      402.01      427.11    259.99 o 
   6  16   8      683.42      727.41    265.84 o 
   7  16   8      546.48      827.69    301.35 o 
   8  16   8      468.44      493.25    279.95 o 
   9  16   8      109.24     -103.31    253.54 o 
  10  16   8      139.03       55.59    272.15 o 
  11  16   8        9.85       30.59    368.37 o 
   0  17   8      226.02      164.73    286.80 o 
   1  17   8      753.84      420.00    296.10 o 
   2  17   8      540.79      552.11    289.25 o 
   3  17   8      622.67      316.92    349.25 o 
   4  17   8      536.64      469.33    355.62 o 
   5  17   8     1579.27     1647.52    338.63 o 
   6  17   8      254.10      -82.24    225.58 o 
   7  17   8       20.72       21.52    302.09 o 
   8  17   8      923.78      510.54    377.29 o 
   9  17   8     1541.66     1814.65    739.28 o 
  10  17   8     1357.77      911.73    349.77 o 
   3  18   8     1179.23     1148.33    335.47 o 
   4  18   8       44.21      -45.34    265.76 o 
   5  18   8        9.85     -297.88    316.74 o 
   6  18   8        9.87     -113.24    282.33 o 
   7  18   8      192.13       29.60    365.18 o 
   8  18   8      521.08      187.02    351.16 o 
  -8 -16   9      189.57     -282.97    353.07 o 
  -7 -16   9       21.97      368.37    402.78 o 
  -6 -16   9      135.25     -177.17    339.05 o 
  -5 -16   9      586.77      130.01    331.40 o 
  -3 -16   9       42.92     -706.14    369.64 o 
  -2 -16   9      242.16      274.04    393.86 o 
  -8 -15   9      474.33      723.99    434.65 o 
  -7 -15   9     2112.85     3071.84    581.23 o 
  -6 -15   9       89.52      293.16    386.21 o 
  -5 -15   9     1855.11     2666.51    490.73 o 
  -3 -15   9        8.89     -601.62    308.46 o 
  -2 -15   9        3.12      127.46    349.25 o 
  -1 -15   9        4.87     -237.08    318.66 o 
   0 -15   9      142.49     -361.63    384.94 o 
   1 -15   9        0.43      324.61    272.55 o 
 -10 -14   9      337.40     -276.59    355.62 o 
  -8 -14   9      119.54       75.20    325.03 o 
  -7 -14   9      896.25     1068.13    398.96 o 
  -6 -14   9       66.05     -537.89    276.59 o 
  -5 -14   9       18.87     -372.19    282.97 o 
  -4 -14   9       81.48      -39.17    167.27 o 
  -3 -14   9      399.83      346.31    232.26 o 
  -2 -14   9      137.02       -3.97    330.76 o 
  -1 -14   9      787.46      806.03    283.28 o 
   0 -14   9        3.87     -173.38    223.86 o 
   1 -14   9      322.79     -189.69    264.93 o 
   2 -14   9       46.30      245.17    273.30 o 
 -11 -13   9      951.94     1218.54    386.21 o 
 -10 -13   9       16.74      -80.30    342.87 o 
  -9 -13   9       84.13      489.45    368.37 o 
  -7 -13   9      228.64      146.42    194.54 o 
  -6 -13   9       10.91      -88.15    189.78 o 
  -5 -13   9     4509.32     4805.90    349.70 o 
  -4 -13   9      201.28      310.40    170.08 o 
  -3 -13   9     1106.18     1625.90    259.15 o 
  -2 -13   9      720.62     1503.31    281.13 o 
  -1 -13   9     1006.04      837.48    262.23 o 
   0 -13   9        0.24      -81.57    220.66 o 
   1 -13   9        2.54      175.54    254.06 o 
   2 -13   9      876.75      622.62    280.10 o 
   3 -13   9        5.36     -123.16    251.46 o 
 -12 -12   9      168.06     -164.43    386.21 o 
 -11 -12   9     1060.98      915.18    430.82 o 
 -10 -12   9     1121.92      425.72    406.60 o 
  -9 -12   9      242.24       -2.39    211.29 o 
  -8 -12   9       13.53     -283.26    194.38 o 
  -7 -12   9      237.90      163.15    253.65 o 
  -6 -12   9      202.00      -11.84    201.39 o 
  -5 -12   9     2352.77     3055.21    328.29 o 
  -4 -12   9      410.02      539.33    176.59 o 
  -3 -12   9      476.16      561.29    176.22 o 
  -2 -12   9     1791.24     2014.97    509.85 o 
  -1 -12   9        5.44     -105.54    191.05 o 
   0 -12   9      676.39      586.86    242.75 o 
   1 -12   9       22.19      141.78    318.66 o 
   2 -12   9      709.64      669.75    273.35 o 
   3 -12   9      598.67      567.83    295.08 o 
   4 -12   9       97.42       52.33    264.22 o 
   5 -12   9      157.73      500.04    537.89 o 
 -12 -11   9       16.23       49.62    230.96 o 
 -11 -11   9      863.19      896.06    281.99 o 
 -10 -11   9        3.70     -234.11    179.65 o 
  -9 -11   9     3065.60     3130.77    348.92 o 
  -8 -11   9     1112.49      962.43    332.04 o 
  -7 -11   9     3687.65     3729.11    332.18 o 
  -6 -11   9      107.72      494.55    254.92 o 
  -5 -11   9      699.54      954.69    318.66 o 
  -4 -11   9       95.85      140.97    171.97 o 
  -3 -11   9      115.94      -49.99    175.29 o 
  -2 -11   9      768.49      821.36    228.92 o 
  -1 -11   9     2042.54     2146.68    316.74 o 
   0 -11   9        1.35       54.55    202.64 o 
   1 -11   9      528.43      729.24    271.91 o 
   2 -11   9      860.21     1022.60    264.38 o 
   3 -11   9       10.04     -358.83    215.78 o 
   4 -11   9      412.55      797.53    408.52 o 
   5 -11   9     1615.20     1505.82    759.67 o 
   6 -11   9     1088.80     1637.56    357.02 o 
 -12 -10   9        3.77       87.37    217.63 o 
 -11 -10   9     1184.37     2078.60    325.64 o 
 -10 -10   9      120.84     -158.80    189.17 o 
  -9 -10   9      703.17      555.67    222.12 o 
  -8 -10   9      285.62      -22.86    174.10 o 
  -7 -10   9        1.98      -75.24    215.41 o 
  -6 -10   9      325.78      163.69    196.91 o 
  -5 -10   9     2362.94     2119.13    385.57 o 
  -4 -10   9       16.51      -77.08    135.05 o 
  -3 -10   9     3041.04     3198.15    247.37 o 
  -2 -10   9       57.86       74.98    130.68 o 
  -1 -10   9     5118.87     4938.38    258.02 o 
   0 -10   9      328.54      148.16    205.24 o 
   1 -10   9     1722.89     2174.17    304.56 o 
   2 -10   9      991.16      994.30    296.35 o 
   3 -10   9       39.37      -56.66    229.24 o 
   4 -10   9      187.70      203.66    263.21 o 
   5 -10   9      504.86      210.60    251.67 o 
   6 -10   9        2.95      -89.00    255.92 o 
 -13  -9   9      127.33      -25.08    274.57 o 
 -12  -9   9      347.67      363.60    283.52 o 
 -11  -9   9      842.53      796.38    253.46 o 
 -10  -9   9      130.38       60.34    203.47 o 
  -9  -9   9     2747.52     3225.02    665.35 o 
  -8  -9   9      486.91      620.92    272.13 o 
  -7  -9   9     6306.62     6519.59    368.88 o 
  -6  -9   9      118.67       84.69    177.31 o 
  -5  -9   9    14040.16    13714.22    486.14 o 
  -4  -9   9     1255.60     1214.69    172.16 o 
  -3  -9   9     3805.75     3902.40    229.20 o 
  -2  -9   9      183.10       74.51    132.37 o 
  -1  -9   9       99.96      -65.62    124.45 o 
   0  -9   9      717.73      593.37    222.08 o 
   1  -9   9      850.77     1250.05    261.33 o 
   2  -9   9      323.31       94.58    219.76 o 
   3  -9   9       46.05      -79.91    188.21 o 
   4  -9   9     1157.51     1269.92    289.20 o 
   5  -9   9     4863.08     5314.67    518.77 o 
   6  -9   9       19.73     -418.48    209.24 o 
   7  -9   9      380.71       65.97    271.02 o 
 -13  -8   9      144.07      -27.57    263.94 o 
 -12  -8   9      277.09      263.63    232.61 o 
 -11  -8   9     4984.86     4547.91    400.07 o 
 -10  -8   9     1989.54     1968.90    312.92 o 
  -9  -8   9      552.70      376.70    219.50 o 
  -8  -8   9      711.12      727.07    216.14 o 
  -7  -8   9       18.49     -174.17    258.11 o 
  -6  -8   9        8.20       24.30    171.57 o 
  -5  -8   9      401.79      528.19    184.60 o 
  -4  -8   9      396.24      562.52    138.92 o 
  -3  -8   9      455.97      371.65    147.38 o 
  -2  -8   9      995.75     1158.84    166.70 o 
  -1  -8   9     4675.96     4583.84    352.64 o 
   0  -8   9      528.16      679.56    158.70 o 
   1  -8   9     3389.25     3652.81    319.81 o 
   2  -8   9        3.51      -93.74    202.66 o 
   3  -8   9     6409.97     6967.26    875.03 o 
   4  -8   9        3.88     -248.90    208.18 o 
   5  -8   9      114.05     -162.27    212.43 o 
   6  -8   9      215.58      -36.79    240.63 o 
   7  -8   9      161.33     -338.31    360.72 o 
   8  -8   9      794.24      726.14    330.96 o 
 -13  -7   9        3.27     -309.25    467.15 o 
 -12  -7   9       68.90     -412.39    284.24 o 
 -11  -7   9     1858.71     2276.95    326.33 o 
 -10  -7   9      366.53      322.06    284.24 o 
  -9  -7   9     1008.72     1100.47    239.88 o 
  -8  -7   9      277.23      559.06    268.95 o 
  -7  -7   9     1197.49      964.95    354.98 o 
  -6  -7   9      302.75       26.88    161.10 o 
  -5  -7   9     2453.14     3006.79    286.59 o 
  -4  -7   9     1808.65     2037.50    186.45 o 
  -3  -7   9      547.68      558.11    137.31 o 
  -2  -7   9       37.57      -15.28    115.46 o 
  -1  -7   9     1511.12     1684.25    179.25 o 
   0  -7   9      842.93     1021.13    173.61 o 
   1  -7   9       52.13      232.10    123.93 o 
   2  -7   9      864.50     1029.30    251.29 o 
   3  -7   9     5106.35     4804.89    354.26 o 
   4  -7   9     3959.43     3894.88    342.86 o 
   5  -7   9       54.97      338.80    211.00 o 
   6  -7   9     1337.90      962.42    280.38 o 
   7  -7   9       50.92     -106.34    221.86 o 
   8  -7   9     1591.01     1306.35    508.57 o 
   9  -7   9     1788.31     2108.96    406.51 o 
 -13  -6   9     3083.35     3582.80    436.62 o 
 -12  -6   9      100.46     -136.39    226.37 o 
 -11  -6   9      206.71       -6.80    358.81 o 
 -10  -6   9      782.51     1157.83    246.84 o 
  -9  -6   9      129.98     -126.13    176.92 o 
  -8  -6   9       14.96     -132.29    166.76 o 
  -7  -6   9      436.19      457.08    186.46 o 
  -6  -6   9        9.60       -0.84    200.75 o 
  -5  -6   9     6633.62     6581.88    338.08 o 
  -4  -6   9        3.83      -93.39     93.50 o 
  -3  -6   9    16606.09    15957.95   1026.50 o 
  -2  -6   9       44.44       70.30    121.42 o 
  -1  -6   9     5343.26     5087.29    221.31 o 
   0  -6   9      943.46      877.96    149.11 o 
   1  -6   9      359.44      210.79    120.94 o 
   2  -6   9      881.22      960.64    251.10 o 
   3  -6   9     2582.43     3075.36    369.64 o 
   4  -6   9        4.91      110.95    187.41 o 
   5  -6   9     2200.45     2726.30    357.68 o 
   6  -6   9       71.61      -26.00    216.28 o 
   7  -6   9       94.74      220.33    262.39 o 
   8  -6   9        7.94      178.43    243.78 o 
   9  -6   9      484.29      579.64    301.01 o 
 -13  -5   9      273.08     -184.53    239.35 o 
 -12  -5   9      365.28       97.89    238.93 o 
 -11  -5   9      238.17      286.42    239.83 o 
 -10  -5   9       69.24       74.35    201.44 o 
  -9  -5   9     3743.28     3983.60    354.16 o 
  -8  -5   9        2.10     -283.01    173.01 o 
  -7  -5   9    19818.86    17830.10   1014.60 o 
  -6  -5   9      945.01     1926.80    259.09 o 
  -5  -5   9     6908.14     7268.79    486.91 o 
  -4  -5   9       68.22      428.04    111.23 o 
  -3  -5   9     4152.47     4197.73    181.49 o 
  -2  -5   9      145.44      219.47    113.26 o 
  -1  -5   9       46.85       18.59     96.68 o 
   0  -5   9     4202.42     4490.61    200.66 o 
   1  -5   9      628.48      493.08    123.08 o 
   2  -5   9      776.77      957.00    141.23 o 
   3  -5   9     5039.53     5012.28    587.60 o 
   4  -5   9       50.73     -112.14    178.84 o 
   5  -5   9     8217.23     8769.00    452.25 o 
   6  -5   9      152.31     -185.88    198.73 o 
   7  -5   9     4046.04     4080.59    386.27 o 
   8  -5   9      910.77     1171.46    322.60 o 
   9  -5   9       72.39     -161.05    248.33 o 
  10  -5   9      112.41     -294.67    237.93 o 
 -13  -4   9     1850.05     1734.54    355.81 o 
 -12  -4   9      908.18     1349.70    559.56 o 
 -11  -4   9     2205.01     2329.46    372.83 o 
 -10  -4   9      427.71       35.73    427.64 o 
  -9  -4   9      980.23      858.67    227.19 o 
  -8  -4   9     1415.02     1634.46    282.47 o 
  -7  -4   9     1116.48     1321.24    300.81 o 
  -6  -4   9      137.32       70.34    147.78 o 
  -5  -4   9      692.05      902.11    194.34 o 
  -4  -4   9     1350.40     1762.80    436.56 o 
  -3  -4   9     5005.74     5195.96    174.80 o 
  -2  -4   9     2862.54     2948.27    154.70 o 
  -1  -4   9    20191.05    20612.37    814.88 o 
   0  -4   9      122.14      -51.10     87.92 o 
   1  -4   9    23935.02    22900.20   1591.91 o 
   2  -4   9     1487.90     1754.33    162.47 o 
   3  -4   9    10986.24    10476.65    406.62 o 
   4  -4   9      431.10      608.67    213.86 o 
   5  -4   9      299.17      164.35    200.97 o 
   6  -4   9      236.07      -27.63    189.29 o 
   7  -4   9       22.02     -300.59    207.13 o 
   8  -4   9     1326.59      833.29    330.13 o 
   9  -4   9       29.94     -433.03    237.44 o 
  10  -4   9      860.91      993.11    381.75 o 
 -13  -3   9       32.86     -166.48    432.10 o 
 -12  -3   9     1196.71     1277.99    321.52 o 
 -11  -3   9      401.52       59.85    225.55 o 
 -10  -3   9     1001.87      669.73    245.11 o 
  -9  -3   9      163.51     -154.68    207.13 o 
  -8  -3   9     2841.43     3036.31    323.63 o 
  -7  -3   9     3052.35     3331.77    326.09 o 
  -6  -3   9      800.18      438.97    339.69 o 
  -5  -3   9     9556.26     8988.50    548.09 o 
  -4  -3   9      879.66     1087.46    190.35 o 
  -3  -3   9     9066.14     8767.25    384.95 o 
  -2  -3   9     4197.67     4126.74    160.68 o 
  -1  -3   9     1527.42     1684.83    137.76 o 
   0  -3   9     2437.66     2836.84    206.51 o 
   1  -3   9       24.72       88.20    137.96 o 
   2  -3   9     2788.15     3202.75    172.66 o 
   3  -3   9     4852.43     4574.63    186.46 o 
   4  -3   9     4753.85     4311.98    571.03 o 
   5  -3   9     5135.35     5408.81    439.74 o 
   6  -3   9     1526.43     1912.15    285.78 o 
   7  -3   9     5910.18     5810.35    393.38 o 
   8  -3   9      552.56      437.78    340.32 o 
   9  -3   9     1520.02     1919.69    344.05 o 
  10  -3   9        6.77     -252.45    222.39 o 
  11  -3   9      374.98      247.03    257.06 o 
 -13  -2   9      419.70      203.94    427.00 o 
 -12  -2   9      156.46      267.36    262.51 o 
 -11  -2   9      229.95      289.57    476.71 o 
 -10  -2   9       58.76     -137.72    204.62 o 
  -9  -2   9     1883.12     2031.97    309.08 o 
  -8  -2   9     1705.52     1655.03    284.24 o 
  -7  -2   9      264.32      149.93    187.21 o 
  -6  -2   9      302.00      498.13    173.61 o 
  -5  -2   9     5899.27     5580.81    312.71 o 
  -4  -2   9       96.92        1.29    125.03 o 
  -3  -2   9    13200.85    12562.93    655.16 o 
  -2  -2   9     1389.87     1533.11    116.02 o 
  -1  -2   9      129.78      128.02     82.39 o 
   0  -2   9        0.49      -51.92     81.39 o 
   1  -2   9     8831.81     9438.17    699.01 o 
   2  -2   9      741.97      876.93    130.74 o 
   3  -2   9    17813.14    16874.26    315.71 o 
   4  -2   9      258.70      281.90    176.60 o 
   5  -2   9     2416.02     2681.33    306.29 o 
   6  -2   9      402.09      396.23    227.51 o 
   7  -2   9       14.53     -232.92    205.32 o 
   8  -2   9        5.38       -8.65    196.64 o 
   9  -2   9     1860.38     1761.78    386.85 o 
  10  -2   9     1837.19     2099.67    346.49 o 
  11  -2   9      470.87      135.26    407.24 o 
 -12  -1   9       92.01      -18.52    230.22 o 
 -11  -1   9     2002.71     2649.01    541.08 o 
 -10  -1   9       27.44      -97.46    211.34 o 
  -9  -1   9     2837.13     2676.18    327.13 o 
  -8  -1   9     1730.52     1801.56    277.14 o 
  -7  -1   9     9498.51    10128.12    434.72 o 
  -6  -1   9      126.22      276.49    186.33 o 
  -5  -1   9       49.32     1111.89    212.64 o 
  -4  -1   9     1388.71     1543.89    223.50 o 
  -3  -1   9      514.37      836.89    162.46 o 
  -2  -1   9     1670.93     2194.59    133.16 o 
  -1  -1   9     1076.57     1415.84    121.38 o 
   0  -1   9    14441.23    16255.82   1105.42 o 
   1  -1   9       97.43      -47.99     92.49 o 
   2  -1   9     5087.84     5172.92    202.61 o 
   3  -1   9    25775.72    22909.13    803.74 o 
   4  -1   9        3.06       22.22     92.05 o 
   5  -1   9     3940.17     4256.83    322.46 o 
   6  -1   9       11.29      -67.69    180.93 o 
   7  -1   9     2150.31     2265.42    314.08 o 
   8  -1   9     1268.27     1794.57    305.34 o 
   9  -1   9     1471.56     2340.18    499.65 o 
  10  -1   9       17.89       -8.54    232.71 o 
  11  -1   9      177.12      259.18    275.32 o 
  12  -1   9      305.35      271.05    284.73 o 
 -12   0   9       30.27      131.29    372.19 o 
 -11   0   9      538.42      421.50    249.11 o 
 -10   0   9      258.61      148.50    236.49 o 
  -9   0   9        6.12     -178.48    196.67 o 
  -8   0   9      128.94      112.26    175.78 o 
  -7   0   9      705.48      507.25    196.46 o 
  -6   0   9      397.91      301.01    187.46 o 
  -5   0   9     1873.21     2235.00    544.90 o 
  -4   0   9      781.89      992.50    181.13 o 
  -3   0   9    29537.18    28936.88   2232.50 o 
  -2   0   9     5622.48     5887.86    156.53 o 
  -1   0   9    36744.43    38971.56   2018.90 o 
   0   0   9      215.14      176.28     90.13 o 
   1   0   9    24689.76    26215.93   1760.11 o 
   2   0   9      174.85      413.52    111.96 o 
   3   0   9     2137.77     2258.63    336.50 o 
   4   0   9      589.59      677.95    124.10 o 
   5   0   9      957.01     1096.45    137.84 o 
   6   0   9      362.55      510.77    187.98 o 
   7   0   9       49.23     -211.05    159.04 o 
   8   0   9     2836.54     3023.47    356.06 o 
   9   0   9     3951.73     4293.73    418.71 o 
  10   0   9      120.90      -63.56    246.51 o 
  11   0   9      676.21      283.32    271.83 o 
  12   0   9      235.00     -128.48    281.37 o 
 -12   1   9      951.14      910.08    470.34 o 
 -11   1   9       68.18     -622.02    311.01 o 
 -10   1   9     2548.34     3166.41    377.90 o 
  -9   1   9       22.44      232.01    210.69 o 
  -8   1   9     1093.45      703.00    224.97 o 
  -7   1   9    12464.41    11823.33   1078.33 o 
  -6   1   9     4347.22     3890.56    385.57 o 
  -5   1   9     5466.76     4756.75    296.38 o 
  -4   1   9       49.97      178.07     76.11 o 
  -3   1   9     3893.89     3327.84    131.96 o 
  -2   1   9     5630.39     5701.10    279.77 o 
  -1   1   9     4703.19     5399.82    330.95 o 
   0   1   9     1570.75     2343.47    145.51 o 
   1   1   9      495.55      729.50    113.54 o 
   2   1   9     4417.16     4983.23    405.15 o 
   3   1   9     5103.86     4670.35    347.03 o 
   4   1   9     1428.48     1797.96    156.83 o 
   5   1   9    10010.54     9912.30    377.45 o 
   6   1   9     1570.20     1788.63    172.84 o 
   7   1   9    21555.14    20782.99   1020.33 o 
   8   1   9      549.55      722.41    233.88 o 
   9   1   9      474.32      800.38    236.37 o 
  10   1   9      218.53      193.12    236.13 o 
  11   1   9      816.12     1124.81    305.40 o 
  12   1   9       70.63     -502.26    251.13 o 
 -12   2   9      419.85     -331.40    379.84 o 
 -11   2   9       41.79     -103.24    312.28 o 
 -10   2   9       19.57     -171.72    204.70 o 
  -9   2   9     2221.97     2592.16    350.86 o 
  -8   2   9     1273.03     1418.71    430.82 o 
  -7   2   9     1896.06     2262.61    300.77 o 
  -6   2   9     1479.00     1548.88    256.22 o 
  -5   2   9     3631.89     3843.16    181.41 o 
  -4   2   9      627.47      515.47    110.19 o 
  -3   2   9      212.34      247.41     97.10 o 
  -2   2   9      589.82      370.58     98.91 o 
  -1   2   9     9502.33     9531.80    293.48 o 
   0   2   9     1996.43     2085.42    143.94 o 
   1   2   9    25549.69    25361.95    846.13 o 
   2   2   9      370.61      681.46    119.20 o 
   3   2   9    26437.69    25557.29   1311.12 o 
   4   2   9       32.26     -113.23     98.27 o 
   5   2   9     1448.06     1633.08    271.66 o 
   6   2   9      883.29     1058.84    154.71 o 
   7   2   9       29.71      -92.33    171.86 o 
   8   2   9      133.82      170.86    191.39 o 
   9   2   9        6.80       66.48    308.46 o 
  10   2   9     2973.64     2746.38    355.42 o 
  11   2   9      769.63      792.52    299.54 o 
  12   2   9      512.20      396.05    282.28 o 
  13   2   9     1849.85     1760.47    376.48 o 
 -11   3   9      558.19      175.90    377.29 o 
 -10   3   9      197.36      -24.22    361.99 o 
  -9   3   9     2311.91     2560.73    359.33 o 
  -8   3   9     1244.02     1462.84    286.82 o 
  -7   3   9      112.09     -279.88    170.78 o 
  -6   3   9     4528.39     3754.30    304.02 o 
  -5   3   9     1231.24     1617.30    163.84 o 
  -4   3   9     1492.47     1955.42    165.15 o 
  -3   3   9    11197.96    10504.97    513.03 o 
  -2   3   9     3347.68     3248.61    162.99 o 
  -1   3   9     4662.39     4659.93    178.91 o 
   0   3   9    12699.63    13496.98    771.81 o 
   1   3   9      108.70      201.91    113.38 o 
   2   3   9    15331.22    16107.86   1013.46 o 
   3   3   9     6978.70     6239.15    459.33 o 
   4   3   9      401.61      297.20    112.90 o 
   5   3   9      781.65      956.91    148.90 o 
   6   3   9      338.22      277.01    127.64 o 
   7   3   9     5239.86     5154.35    236.61 o 
   8   3   9      291.16      328.34    202.66 o 
   9   3   9     2372.70     2731.29    347.84 o 
  10   3   9      901.79     1029.79    272.40 o 
  11   3   9     1291.41     1566.38    299.84 o 
  12   3   9     1114.87     1049.77    317.41 o 
  13   3   9      403.50     -247.10    460.78 o 
 -11   4   9      134.37       36.96    347.97 o 
 -10   4   9      110.15      235.81    342.87 o 
  -9   4   9      979.44     1130.47    289.53 o 
  -8   4   9        6.21     -126.12    381.11 o 
  -7   4   9        0.63      -56.18    185.29 o 
  -6   4   9       22.09      -93.14    183.84 o 
  -5   4   9     2229.81     2328.04    289.15 o 
  -4   4   9      379.59      373.45    126.10 o 
  -3   4   9    26598.23    26418.00   1210.48 o 
  -2   4   9      175.23      263.77    102.99 o 
  -1   4   9    12812.66    13533.49    923.03 o 
   0   4   9       18.44     1170.48    134.89 o 
   1   4   9     2528.31     2671.49    155.60 o 
   2   4   9     4789.47     5342.58    197.66 o 
   3   4   9     3260.58     3425.86    242.83 o 
   4   4   9      243.13      133.83    124.98 o 
   5   4   9      555.86      584.97    131.20 o 
   6   4   9     2181.87     2488.38    204.38 o 
   7   4   9       40.26     -115.83    120.23 o 
   8   4   9     3778.26     3693.35    225.13 o 
   9   4   9     5655.30     5662.48    367.25 o 
  10   4   9        2.03     -362.17    194.68 o 
  11   4   9      822.50     1117.22    280.62 o 
  12   4   9      792.84      395.38    288.24 o 
  13   4   9       72.25     -357.53    255.69 o 
 -10   5   9      998.81     1574.16    476.71 o 
  -9   5   9     1196.55     1287.37    472.88 o 
  -8   5   9      357.61       92.64    232.83 o 
  -7   5   9     4117.38     4035.33    342.92 o 
  -6   5   9      305.23      111.45    197.02 o 
  -5   5   9     2684.16     3093.25    239.27 o 
  -4   5   9      115.56      235.77    133.08 o 
  -3   5   9     3725.31     3851.95    210.24 o 
  -2   5   9      485.87      623.27    127.48 o 
  -1   5   9       19.92       21.55    101.53 o 
   0   5   9     6833.89     7318.50    227.69 o 
   1   5   9      152.93      215.06     99.46 o 
   2   5   9     1021.46     1165.23    132.82 o 
   3   5   9    20044.75    18647.28    338.36 o 
   4   5   9     2255.68     2364.30    164.40 o 
   5   5   9    15326.64    14321.92    547.92 o 
   6   5   9      203.09     1362.13    172.68 o 
   7   5   9     8358.01     8617.00    297.87 o 
   8   5   9      520.10      944.07    193.58 o 
   9   5   9      594.28      545.27    221.72 o 
  10   5   9      171.90      -71.48    202.33 o 
  11   5   9       16.68     -262.55    360.72 o 
  12   5   9     1264.57      892.24    400.23 o 
  13   5   9       74.21       -7.65    322.48 o 
 -10   6   9      232.13      126.19    402.78 o 
  -9   6   9       10.44       36.96    321.20 o 
  -8   6   9      310.60      100.70    358.17 o 
  -7   6   9     1020.89      910.01    326.94 o 
  -6   6   9     2769.22     3161.93    310.20 o 
  -5   6   9     1474.10     1871.89    265.46 o 
  -4   6   9     2429.10     2243.05    218.45 o 
  -3   6   9     4049.88     3966.06    275.66 o 
  -2   6   9       88.16       80.85    122.93 o 
  -1   6   9    11811.28    11654.07    376.49 o 
   0   6   9     1105.43     1202.98    150.15 o 
   1   6   9    13375.32    13314.26    580.03 o 
   2   6   9       74.27      128.32     95.25 o 
   3   6   9     7977.90     8737.59    241.86 o 
   4   6   9        4.23      -65.29    103.51 o 
   5   6   9     1273.59     1200.42    176.87 o 
   6   6   9       22.38     -139.07    136.37 o 
   7   6   9      588.01      538.67    161.32 o 
   8   6   9     1509.56     1726.14    202.22 o 
   9   6   9     3899.79     4045.51    284.81 o 
  10   6   9     1595.27     1292.47    379.84 o 
  11   6   9     1753.25     2092.93    495.83 o 
  12   6   9      875.28      864.19    441.02 o 
  13   6   9     6093.46     5636.38    601.62 o 
  -9   7   9      538.77      144.03    424.45 o 
  -8   7   9      492.24     -307.18    263.85 o 
  -7   7   9     1672.83     2095.83    360.08 o 
  -6   7   9     2268.28     2715.86    333.11 o 
  -5   7   9     3769.78     3663.36    261.35 o 
  -4   7   9      657.82      758.44    173.23 o 
  -3   7   9     1731.54     2316.53    221.24 o 
  -2   7   9     1733.62     2116.98    199.87 o 
  -1   7   9      527.42      380.08    131.52 o 
   0   7   9     4561.84     4538.42    382.27 o 
   1   7   9     3060.35     3030.78    171.83 o 
   2   7   9    10470.99    10674.84    260.90 o 
   3   7   9     1276.08     1661.89    156.88 o 
   4   7   9     1996.26     1877.63    154.33 o 
   5   7   9     2484.67     2873.47    266.59 o 
   6   7   9      816.69      996.54    223.77 o 
   7   7   9    15834.86    15836.85    939.40 o 
   8   7   9     1556.61     1648.75    251.22 o 
   9   7   9     4360.00     3915.03    488.18 o 
  10   7   9     3202.79     3507.91    341.56 o 
  11   7   9       95.67       68.83    293.16 o 
  12   7   9      477.35     -188.64    386.21 o 
  13   7   9       20.66       98.15    373.46 o 
  -9   8   9      477.26      517.50    409.15 o 
  -8   8   9       50.83      -70.10    363.27 o 
  -7   8   9        2.70        3.82    323.75 o 
  -6   8   9      183.13       29.76    195.52 o 
  -5   8   9     2762.58     3348.97    264.85 o 
  -4   8   9     1838.30     2617.09    493.08 o 
  -3   8   9     5063.37     5339.51    577.76 o 
  -2   8   9     2950.69     3197.00    222.72 o 
  -1   8   9       28.83       -9.08    195.84 o 
   0   8   9     2145.07     2158.55    172.95 o 
   1   8   9      513.33      712.75    134.19 o 
   2   8   9     3248.77     3763.16    294.00 o 
   3   8   9     8932.13     8605.29    368.16 o 
   4   8   9     6324.47     6303.34    342.00 o 
   5   8   9      415.65      313.84    246.00 o 
   6   8   9     3181.32     3236.64    313.99 o 
   7   8   9     1404.72     1557.28    256.89 o 
   8   8   9     1588.77     1863.47    275.48 o 
   9   8   9       93.13       68.83    226.88 o 
  10   8   9      257.64      130.03    179.97 o 
  11   8   9     1102.69     1080.88    418.08 o 
  12   8   9      498.83      -61.18    339.05 o 
  13   8   9     3271.64     3503.94    611.82 o 
  -8   9   9       39.12      -24.22    367.09 o 
  -7   9   9       92.95      -39.51    337.77 o 
  -6   9   9      456.04      493.28    354.34 o 
  -5   9   9       86.64      118.34    164.14 o 
  -4   9   9      241.38       53.74    144.79 o 
  -3   9   9     5107.17     5247.71    392.68 o 
  -2   9   9      313.90      115.29    145.96 o 
  -1   9   9       23.56      -18.95    131.24 o 
   0   9   9      915.50      912.50    217.69 o 
   1   9   9     1912.26     2016.84    304.00 o 
   2   9   9      228.81      223.21    177.38 o 
   3   9   9     4039.05     4028.05    333.76 o 
   4   9   9     5971.93     5985.76    348.63 o 
   5   9   9     8983.54     8884.96    452.49 o 
   6   9   9      150.17       78.57    189.93 o 
   7   9   9       75.38       22.94    177.31 o 
   8   9   9       43.66       34.81    186.52 o 
   9   9   9       38.72     -142.16    192.45 o 
  10   9   9      178.81      -32.56    195.65 o 
  11   9   9      764.59      490.27    227.21 o 
  -7  10   9      437.24      231.38    435.92 o 
  -6  10   9     1209.31     1325.61    411.70 o 
  -5  10   9       40.60       68.37    173.06 o 
  -4  10   9     1340.24     1413.05    279.58 o 
  -3  10   9     3498.53     3565.15    309.14 o 
  -2  10   9       12.51     -137.30    300.81 o 
  -1  10   9     2065.40     2303.98    296.34 o 
   0  10   9      135.65      -25.97    185.84 o 
   1  10   9     2893.01     3426.64    301.53 o 
   2  10   9      253.62      355.92    200.90 o 
   3  10   9      160.93      173.44    301.45 o 
   4  10   9       10.68      -36.82    183.14 o 
   5  10   9      452.87      779.71    398.96 o 
   6  10   9      194.52      107.25    210.53 o 
   7  10   9       23.46      -95.01    184.30 o 
   8  10   9     2480.19     2295.89    301.65 o 
   9  10   9     3522.83     3795.99    370.49 o 
  10  10   9     1855.75     1967.81    305.55 o 
  11  10   9     6294.02     5942.96    410.50 o 
  12  10   9      149.25      -77.75    319.93 o 
  13  10   9     1070.65     1163.73    489.45 o 
  -7  11   9      260.83       81.51    281.65 o 
  -6  11   9       24.71      227.68    260.59 o 
  -5  11   9     2808.10     3707.88    551.91 o 
  -4  11   9     1108.38     1195.19    265.32 o 
  -3  11   9      528.63      695.97    239.88 o 
  -2  11   9      118.46      371.45    230.71 o 
  -1  11   9       59.52       27.51    207.96 o 
   0  11   9     2182.91     1936.56    286.10 o 
   1  11   9     1853.40     1981.41    293.41 o 
   2  11   9     2581.02     3128.93    336.16 o 
   3  11   9     2803.06     2898.68    341.36 o 
   4  11   9      825.73     1028.43    267.04 o 
   5  11   9    11689.72    11372.44    480.08 o 
   6  11   9        3.30     -155.78    173.70 o 
   7  11   9     5730.00     5545.62    382.59 o 
   8  11   9       23.25     -233.38    198.84 o 
   9  11   9     2769.06     2933.08    352.75 o 
  10  11   9     2332.40     2306.61    309.93 o 
  11  11   9      359.22      186.81    226.25 o 
  12  11   9        2.95     -180.59    231.52 o 
  13  11   9      162.82     -507.30    377.29 o 
  -5  12   9     1296.70     1639.16    474.16 o 
  -4  12   9      855.87     1199.23    270.66 o 
  -3  12   9       71.85      -70.27    204.59 o 
  -2  12   9     1701.71     1679.45    292.82 o 
  -1  12   9      676.91      731.45    267.67 o 
   0  12   9     1616.97     1694.41    291.11 o 
   1  12   9     1661.89     2046.29    306.58 o 
   2  12   9      788.43      621.18    245.61 o 
   3  12   9      654.86      627.13    233.20 o 
   4  12   9     3371.73     3750.37    325.62 o 
   5  12   9      587.17      184.89    215.80 o 
   6  12   9     3952.78     4241.05    399.50 o 
   7  12   9      686.16      997.61    247.88 o 
   8  12   9      612.29      374.15    212.43 o 
   9  12   9      816.12      399.28    279.78 o 
  10  12   9       51.49        8.44    182.27 o 
  11  12   9      498.78      375.72    346.06 o 
  12  12   9       21.94     -363.08    240.71 o 
  13  12   9      740.89      836.15    466.51 o 
  -5  13   9      911.75      797.91    401.51 o 
  -4  13   9        8.86     -596.52    298.26 o 
  -3  13   9       29.36       88.87    227.37 o 
  -2  13   9        9.09     -135.43    188.92 o 
  -1  13   9      331.72      260.79    278.50 o 
   0  13   9      297.32      -76.22    206.83 o 
   1  13   9     3101.59     3817.69    375.84 o 
   2  13   9      389.92      601.48    250.64 o 
   3  13   9       79.52       67.07    201.87 o 
   4  13   9     4372.32     4261.78    384.63 o 
   5  13   9      191.43     -204.42    265.12 o 
   6  13   9     1491.77     1765.22    295.62 o 
   7  13   9     1274.68     1004.31    325.67 o 
   8  13   9       28.94     -190.04    386.85 o 
   9  13   9      859.06     1047.46    705.50 o 
  10  13   9      537.26      776.99    280.01 o 
  11  13   9      277.01     -255.88    652.61 o 
  12  13   9     1901.49     2129.16    352.06 o 
  -4  14   9      146.30     -158.05    358.17 o 
  -3  14   9      567.41      267.67    353.07 o 
  -2  14   9        7.31     -364.61    464.60 o 
  -1  14   9       40.70      100.12    238.98 o 
   0  14   9     1045.99     1063.09    281.60 o 
   1  14   9       31.83     -104.26    202.88 o 
   2  14   9       29.81       18.06    298.26 o 
   3  14   9      553.41      301.73    231.50 o 
   4  14   9        7.71     -375.61    187.81 o 
   5  14   9      599.89      498.08    261.61 o 
   6  14   9      626.71      788.92    274.26 o 
   7  14   9     2578.82     2604.95    372.84 o 
   8  14   9     1799.57     1989.57    315.74 o 
   9  14   9      610.75      593.03    282.93 o 
  10  14   9     1953.88     1517.65    324.85 o 
  11  14   9     3395.02     3359.15    426.29 o 
  12  14   9       23.22     -298.26    361.99 o 
  -3  15   9      134.40      -30.59    365.82 o 
  -2  15   9      290.11     -146.03    256.83 o 
  -1  15   9      178.92      314.06    262.57 o 
   0  15   9      181.65     -268.67    235.34 o 
   1  15   9       54.74      102.13    222.61 o 
   2  15   9      647.04      134.48    458.86 o 
   3  15   9      286.85     -258.15    210.42 o 
   4  15   9        5.87      -57.36    365.82 o 
   5  15   9     4802.46     5142.12    478.81 o 
   6  15   9       81.06       99.80    217.48 o 
   7  15   9      622.00      488.71    248.77 o 
   8  15   9       24.99     -412.64    212.40 o 
   9  15   9       16.13       37.36    297.62 o 
  10  15   9       92.01     -165.73    222.67 o 
  11  15   9      127.87     -337.27    273.46 o 
  -1  16   9       99.96      187.04    256.39 o 
   0  16   9       41.61     -166.72    438.47 o 
   1  16   9      432.24      105.52    291.25 o 
   2  16   9       89.98       17.52    230.89 o 
   3  16   9      113.35      349.28    269.75 o 
   4  16   9      356.34       72.14    236.64 o 
   5  16   9       33.51     -259.89    221.41 o 
   6  16   9     1968.75     2017.07    373.49 o 
   7  16   9      650.50      665.56    437.83 o 
   8  16   9      603.05      190.52    454.40 o 
   9  16   9      194.10      -79.79    276.57 o 
  10  16   9      204.95     -472.28    236.14 o 
   1  17   9       99.65     -181.77    232.94 o 
   2  17   9      838.25     1548.93    416.16 o 
   3  17   9      331.58      675.65    275.26 o 
   4  17   9     1137.86     1028.59    340.17 o 
   5  17   9      762.69      614.46    358.81 o 
   6  17   9      958.04      882.92    483.08 o 
   7  17   9      775.45      401.47    280.86 o 
   8  17   9       23.08     -345.91    257.18 o 
   9  17   9      790.93      256.49    302.77 o 
   3  18   9       15.14      550.98    312.28 o 
   4  18   9       75.74     -160.87    482.44 o 
   5  18   9      486.20      811.76    318.20 o 
   6  18   9      713.37      173.54    264.91 o 
   7  18   9     1320.07     1461.33    348.45 o 
  -9 -15  10        9.96     -220.51    369.64 o 
  -8 -15  10     1483.17     1071.96    365.82 o 
  -7 -15  10      348.29      299.54    337.77 o 
  -2 -15  10       43.49      -61.18    368.37 o 
  -1 -15  10       92.67     -197.91    254.49 o 
   0 -15  10       45.67      -44.25    410.43 o 
 -10 -14  10      685.82      690.85    351.80 o 
  -9 -14  10      593.73      619.47    412.98 o 
  -8 -14  10      524.95      638.59    395.13 o 
  -7 -14  10        3.07     -526.42    268.95 o 
  -6 -14  10       20.93      127.46    299.54 o 
  -4 -14  10     1272.38     1370.22    367.09 o 
  -3 -14  10      159.16      175.66    221.63 o 
  -2 -14  10     1158.57     1352.73    728.45 o 
  -1 -14  10        0.85     -203.72    228.90 o 
   0 -14  10      982.59      560.40    306.13 o 
   1 -14  10       26.61     -179.50    247.91 o 
   2 -14  10     2706.87     2514.82    396.64 o 
 -11 -13  10      182.77       77.75    397.68 o 
 -10 -13  10      113.71     -103.24    341.60 o 
  -9 -13  10      156.45      165.70    322.48 o 
  -8 -13  10        2.62     -247.28    248.55 o 
  -7 -13  10       16.33     -251.05    191.83 o 
  -6 -13  10       55.36      -23.27    177.62 o 
  -5 -13  10     1829.34     1791.40    302.72 o 
  -4 -13  10     3328.59     3447.46    326.45 o 
  -3 -13  10        6.08      -49.05    160.61 o 
  -2 -13  10      351.83      200.44    288.06 o 
  -1 -13  10      204.17       19.49    229.78 o 
   0 -13  10       62.49     -346.95    214.87 o 
   1 -13  10       38.33     -192.69    233.25 o 
   2 -13  10      636.97      356.42    298.18 o 
   3 -13  10       39.73     -369.47    662.80 o 
 -11 -12  10      165.13       31.87    378.56 o 
 -10 -12  10       12.17     -319.56    219.33 o 
  -9 -12  10      721.18      689.06    238.35 o 
  -8 -12  10      542.83      629.78    228.69 o 
  -7 -12  10     1896.27     2062.45    311.42 o 
  -6 -12  10      236.29       26.50    235.17 o 
  -5 -12  10     2626.29     2728.81    315.44 o 
  -4 -12  10      114.06      183.95    177.55 o 
  -3 -12  10      475.02      500.43    173.64 o 
  -2 -12  10     1046.93     1019.34    254.15 o 
  -1 -12  10      734.88      723.57    256.32 o 
   0 -12  10       10.80     -235.37    191.83 o 
   1 -12  10      870.67      891.28    352.43 o 
   2 -12  10     1464.91     1935.87    359.12 o 
   3 -12  10       97.88     -109.64    258.98 o 
   4 -12  10       26.88     -262.34    262.26 o 
 -12 -11  10      573.53      441.27    269.66 o 
 -11 -11  10      791.16      668.50    268.57 o 
 -10 -11  10       40.25     -282.37    333.95 o 
  -9 -11  10       52.25     -162.65    287.43 o 
  -8 -11  10     1541.16     1715.09    296.36 o 
  -7 -11  10        1.26     -300.89    150.44 o 
  -6 -11  10     1861.20     2294.68    318.66 o 
  -5 -11  10     1194.55     1635.36    258.29 o 
  -4 -11  10        1.40     -114.99    309.73 o 
  -3 -11  10     1319.46     1573.39    202.61 o 
  -2 -11  10      475.16      752.57    172.62 o 
  -1 -11  10      621.90      479.08    221.27 o 
   0 -11  10      638.33      363.87    245.74 o 
   1 -11  10      146.40     -204.82    263.21 o 
   2 -11  10      160.96      288.53    238.99 o 
   3 -11  10       71.24      -96.53    191.28 o 
   4 -11  10     2001.51     2396.74    390.70 o 
   5 -11  10      448.34      954.42    574.85 o 
 -12 -10  10      655.27     1170.36    315.17 o 
 -11 -10  10        9.62      121.36    243.10 o 
 -10 -10  10     1460.32     1873.45    302.32 o 
  -9 -10  10      823.90     1115.67    252.54 o 
  -8 -10  10       28.70      142.55    200.85 o 
  -7 -10  10      176.56      280.77    198.28 o 
  -6 -10  10      855.05      591.20    206.81 o 
  -5 -10  10     2089.69     2086.68    277.01 o 
  -4 -10  10      614.43      187.01    215.41 o 
  -3 -10  10     1605.54     1822.45    203.89 o 
  -2 -10  10    10022.67     9675.73    561.22 o 
  -1 -10  10     2240.84     2426.76    446.41 o 
   0 -10  10     5469.36     4997.14    379.45 o 
   1 -10  10       49.88     -215.86    189.01 o 
   2 -10  10     2570.73     3324.36    372.08 o 
   3 -10  10      896.02     1504.16    302.36 o 
   4 -10  10      174.34     -411.13    216.36 o 
   5 -10  10      417.37      239.20    267.18 o 
   6 -10  10      125.67      291.39    273.35 o 
 -12  -9  10     1176.63      739.31    290.53 o 
 -11  -9  10      733.14      502.02    258.74 o 
 -10  -9  10       34.04      -30.43    190.16 o 
  -9  -9  10       28.75      125.85    190.37 o 
  -8  -9  10     3362.77     3488.69    355.54 o 
  -7  -9  10      176.53      154.19    190.26 o 
  -6  -9  10     1879.12     2335.30    300.12 o 
  -5  -9  10      801.86     1152.17    228.47 o 
  -4  -9  10     5997.91     6249.67    355.93 o 
  -3  -9  10       98.94      111.59    139.68 o 
  -2  -9  10       53.03      -38.39    133.68 o 
  -1  -9  10      200.02       21.62    136.49 o 
   0  -9  10       83.16     -221.90    189.14 o 
   1  -9  10       86.12      191.27    286.79 o 
   2  -9  10        3.18       75.27    204.21 o 
   3  -9  10      186.31       45.89    221.02 o 
   4  -9  10      240.31      275.24    236.26 o 
   5  -9  10      633.39      303.68    304.00 o 
   6  -9  10      870.40      896.97    326.25 o 
   7  -9  10        1.49     -346.74    278.50 o 
 -12  -8  10      197.18     -149.74    347.33 o 
 -11  -8  10        6.24      226.75    316.11 o 
 -10  -8  10      792.64      997.06    268.18 o 
  -9  -8  10     2388.28     2547.56    331.02 o 
  -8  -8  10       79.04       -7.69    181.13 o 
  -7  -8  10     2144.51     2053.33    302.09 o 
  -6  -8  10      989.08     1075.85    231.20 o 
  -5  -8  10     1422.71     1777.84    256.79 o 
  -4  -8  10     3175.20     3043.87    266.95 o 
  -3  -8  10     2891.77     2943.30    210.52 o 
  -2  -8  10     1431.50     1689.92    227.18 o 
  -1  -8  10      199.45      140.16    248.77 o 
   0  -8  10      296.37      147.83    142.82 o 
   1  -8  10     3182.77     3424.74    743.74 o 
   2  -8  10    12249.21    11352.95    722.71 o 
   3  -8  10      197.46      165.47    218.62 o 
   4  -8  10      521.23      401.66    244.70 o 
   5  -8  10      259.62      -25.49    428.27 o 
   6  -8  10        4.49     -270.71    245.37 o 
   7  -8  10       22.95     -115.26    239.63 o 
   8  -8  10      185.54      166.65    361.99 o 
 -13  -7  10      196.50      -12.00    343.51 o 
 -12  -7  10        4.61      114.19    243.75 o 
 -11  -7  10       85.06     -270.28    197.48 o 
 -10  -7  10      978.94     1156.15    288.19 o 
  -9  -7  10      222.94     -195.25    193.34 o 
  -8  -7  10      305.51      269.22    200.03 o 
  -7  -7  10     2101.80     2185.61    302.80 o 
  -6  -7  10     1519.62     1477.38    249.67 o 
  -5  -7  10      960.15     1043.92    237.86 o 
  -4  -7  10     7024.33     6480.90    392.58 o 
  -3  -7  10     3489.24     3422.70    199.92 o 
  -2  -7  10     2433.68     2410.52    229.28 o 
  -1  -7  10     2466.59     2628.58    193.90 o 
   0  -7  10      710.95      665.99    149.54 o 
   1  -7  10      557.68      871.69    388.76 o 
   2  -7  10     1043.69     1302.03    265.31 o 
   3  -7  10      237.05      609.09    227.52 o 
   4  -7  10     1470.60     1010.84    372.83 o 
   5  -7  10      533.52      403.05    360.08 o 
   6  -7  10      275.99      212.71    374.10 o 
   7  -7  10      314.68       87.47    279.84 o 
   8  -7  10      777.06      834.73    412.98 o 
 -13  -6  10     1025.93     1205.48    728.45 o 
 -12  -6  10       23.40     -424.48    212.24 o 
 -11  -6  10      315.71      593.99    227.37 o 
 -10  -6  10      119.92       77.37    214.69 o 
  -9  -6  10       49.28      118.89    206.04 o 
  -8  -6  10       87.42       59.39    183.40 o 
  -7  -6  10      328.25      315.23    192.87 o 
  -6  -6  10      342.65      433.48    196.99 o 
  -5  -6  10     3144.13     2986.31    302.38 o 
  -4  -6  10     7092.84     6777.94    354.47 o 
  -3  -6  10     7462.90     7493.50    403.18 o 
  -2  -6  10     6840.65     6459.92    240.99 o 
  -1  -6  10     3181.33     2950.64    194.57 o 
   0  -6  10    10957.33    10366.33    689.83 o 
   1  -6  10      859.21     1124.94    189.10 o 
   2  -6  10      113.30     -204.71    170.19 o 
   3  -6  10       62.38       70.79    193.24 o 
   4  -6  10       56.19      -37.97    201.98 o 
   5  -6  10     1873.11     1882.99    754.58 o 
   6  -6  10      273.50      499.54    248.98 o 
   7  -6  10      829.78      689.55    695.31 o 
   8  -6  10     1095.67     1291.36    325.84 o 
   9  -6  10      127.23      -99.43    271.91 o 
 -13  -5  10        8.57     -527.38    265.83 o 
 -12  -5  10      779.95      530.05    516.22 o 
 -11  -5  10      786.26      858.64    259.94 o 
 -10  -5  10     2463.25     2164.80    321.75 o 
  -9  -5  10     2126.32     2511.49    337.21 o 
  -8  -5  10     3788.60     3745.17    314.06 o 
  -7  -5  10      503.66      704.70    223.06 o 
  -6  -5  10    10962.58    10021.76    490.09 o 
  -5  -5  10       14.04      298.48    166.54 o 
  -4  -5  10     1222.73     1363.70    234.15 o 
  -3  -5  10      722.14      815.03    224.33 o 
  -2  -5  10       28.60     -140.56     96.03 o 
  -1  -5  10     6919.04     6767.78    238.89 o 
   0  -5  10      281.54      186.73    118.29 o 
   1  -5  10     4086.92     3974.20    204.96 o 
   2  -5  10     2120.39     2085.12    252.93 o 
   3  -5  10      472.43      483.79    215.60 o 
   4  -5  10     3640.92     4026.87    336.87 o 
   5  -5  10     1783.78     2436.00    328.51 o 
   6  -5  10     6001.90     5952.19    406.41 o 
   7  -5  10      317.08      845.03    293.16 o 
   8  -5  10      753.06      502.84    288.00 o 
   9  -5  10       16.53       86.33    260.48 o 
  10  -5  10      690.67     1175.84    331.02 o 
 -13  -4  10       79.48     -421.29    369.64 o 
 -12  -4  10      223.72       10.06    408.52 o 
 -11  -4  10       69.82      -54.06    203.84 o 
 -10  -4  10     1590.82     1931.67    314.45 o 
  -9  -4  10     1656.45     1633.20    290.82 o 
  -8  -4  10        7.74       -5.12    185.40 o 
  -7  -4  10     1164.96     1146.88    281.69 o 
  -6  -4  10     1338.25     1438.77    254.27 o 
  -5  -4  10      367.93      296.00    184.74 o 
  -4  -4  10        9.72       50.28    147.68 o 
  -3  -4  10      428.35      584.02    110.61 o 
  -2  -4  10     4712.40     4406.91    189.09 o 
  -1  -4  10       24.13      119.90    106.12 o 
   0  -4  10    11751.67    10248.57    701.66 o 
   1  -4  10     1256.81     2032.45    175.92 o 
   2  -4  10     9989.35     9149.89    732.00 o 
   3  -4  10     3608.23     3772.20    302.27 o 
   4  -4  10     7686.94     7257.33    384.32 o 
   5  -4  10        7.23     -135.39    168.08 o 
   6  -4  10     2086.88     2165.10    369.00 o 
   7  -4  10       61.17      -34.64    221.27 o 
   8  -4  10       10.41      202.51    256.42 o 
   9  -4  10       54.98     -207.36    225.41 o 
  10  -4  10        8.31      -94.62    243.62 o 
 -12  -3  10      147.03      169.18    274.04 o 
 -11  -3  10       78.85      -27.28    291.25 o 
 -10  -3  10      511.92      538.03    237.54 o 
  -9  -3  10      585.62      825.86    241.71 o 
  -8  -3  10     1796.51     2068.10    307.34 o 
  -7  -3  10      695.92      554.06    241.54 o 
  -6  -3  10     3475.08     3267.93    270.21 o 
  -5  -3  10      646.37      707.68    184.56 o 
  -4  -3  10    13222.47    12010.49    824.68 o 
  -3  -3  10     7918.26     8071.12    275.85 o 
  -2  -3  10     2542.33     2763.57    149.81 o 
  -1  -3  10     7515.75     7349.96    581.45 o 
   0  -3  10      310.50      460.28    116.21 o 
   1  -3  10       91.68      264.86    107.14 o 
   2  -3  10      492.39      558.24    123.99 o 
   3  -3  10       83.47      384.42    124.27 o 
   4  -3  10      502.17      776.67    224.54 o 
   5  -3  10       45.08      139.76    200.30 o 
   6  -3  10     2021.91     2301.87    313.88 o 
   7  -3  10      647.98      786.50    263.42 o 
   8  -3  10     2345.92     2595.61    386.03 o 
   9  -3  10        1.11       13.28    252.06 o 
  10  -3  10      804.64     1121.29    331.99 o 
  11  -3  10        1.98      -29.04    260.10 o 
 -12  -2  10      146.87     -276.19    235.32 o 
 -11  -2  10     1663.50     1617.06    321.92 o 
 -10  -2  10     1420.76     1564.00    305.34 o 
  -9  -2  10      307.15      297.58    211.24 o 
  -8  -2  10       59.98      -16.17    177.74 o 
  -7  -2  10     1048.96      971.09    287.43 o 
  -6  -2  10      104.25       49.67    171.47 o 
  -5  -2  10       19.19      119.50    165.72 o 
  -4  -2  10    13383.27    12486.78    460.78 o 
  -3  -2  10     2381.28     2601.06    232.11 o 
  -2  -2  10      423.50      446.68    100.18 o 
  -1  -2  10      285.95      494.83    107.75 o 
   0  -2  10      184.93      207.43    105.56 o 
   1  -2  10      503.79      593.54    124.13 o 
   2  -2  10     1497.92     1321.34    151.87 o 
   3  -2  10      460.39      568.84    126.81 o 
   4  -2  10     4553.50     4715.35    319.19 o 
   5  -2  10     1128.71     1012.54    240.71 o 
   6  -2  10      935.55      954.05    267.69 o 
   7  -2  10     2085.23     2109.04    317.68 o 
   8  -2  10        9.08      -38.15    230.49 o 
   9  -2  10      360.51      613.91    273.50 o 
  10  -2  10     2313.32     1697.96    340.56 o 
  11  -2  10      235.71      494.02    299.91 o 
 -12  -1  10        8.01     -305.57    247.34 o 
 -11  -1  10        3.12       58.16    246.01 o 
 -10  -1  10     3896.12     3774.91    386.93 o 
  -9  -1  10      482.86      139.28    215.24 o 
  -8  -1  10      810.43     1231.42    262.22 o 
  -7  -1  10     1847.86     2185.29    294.26 o 
  -6  -1  10     3149.04     3854.23    289.74 o 
  -5  -1  10     2309.76     2381.66    386.85 o 
  -4  -1  10       21.81      604.24    173.20 o 
  -3  -1  10      163.11      121.13    139.25 o 
  -2  -1  10      227.46      247.67    104.94 o 
  -1  -1  10    20568.90    22338.12    923.01 o 
   0  -1  10       65.75      -17.66     86.39 o 
   1  -1  10    29027.44    29037.80   1588.53 o 
   2  -1  10     2764.22     2442.72    186.74 o 
   3  -1  10     2267.65     2182.14    167.34 o 
   4  -1  10     7460.76     6748.98    229.11 o 
   5  -1  10        8.86      -54.85    165.53 o 
   6  -1  10     6678.12     7091.64    386.11 o 
   7  -1  10     2136.84     2964.29    360.59 o 
   8  -1  10       30.16      123.32    217.42 o 
   9  -1  10      198.61       63.36    245.68 o 
  10  -1  10       80.73      423.24    268.99 o 
  11  -1  10       52.52      -83.69    258.59 o 
 -12   0  10      308.29      752.03    383.66 o 
 -11   0  10     2045.64     1900.87    339.53 o 
 -10   0  10       63.93       41.38    224.89 o 
  -9   0  10      151.06      168.78    223.43 o 
  -8   0  10      671.60      622.21    222.57 o 
  -7   0  10       18.19       11.25    185.71 o 
  -6   0  10        7.87       11.93    181.63 o 
  -5   0  10     1092.33     1193.89    281.05 o 
  -4   0  10    15052.05    13752.56   1346.00 o 
  -3   0  10     2559.93     2833.75    248.10 o 
  -2   0  10     2609.65     2463.82    129.40 o 
  -1   0  10     5025.00     5121.94    348.62 o 
   0   0  10    20656.59    18928.70    756.32 o 
   1   0  10       70.23      313.98    108.86 o 
   2   0  10     1516.06     2149.31    206.17 o 
   3   0  10     3421.27     3302.78    194.92 o 
   4   0  10     3023.33     3294.16    181.21 o 
   5   0  10       41.39      -62.57    104.05 o 
   6   0  10      311.21      266.58    360.08 o 
   7   0  10      378.71      486.96    208.60 o 
   8   0  10      146.18      158.40    227.50 o 
   9   0  10       95.88      306.15    238.53 o 
  10   0  10     2882.86     3540.73    629.03 o 
  11   0  10       23.48      -51.81    435.92 o 
  12   0  10      783.59      726.19    327.98 o 
 -12   1  10       60.81     -196.29    344.15 o 
 -11   1  10       87.96      -55.11    251.50 o 
 -10   1  10      504.30      542.38    262.60 o 
  -9   1  10     2242.25     2608.98    359.62 o 
  -8   1  10      835.83      749.24    236.53 o 
  -7   1  10       96.03       75.30    178.72 o 
  -6   1  10    10961.50    10517.84    437.58 o 
  -5   1  10        4.84      -21.02    156.33 o 
  -4   1  10     6778.17     6426.51    473.52 o 
  -3   1  10     3416.23     3072.68    219.72 o 
  -2   1  10      897.89      964.75    112.20 o 
  -1   1  10     9298.91     9868.47    382.37 o 
   0   1  10      438.08      560.78    110.46 o 
   1   1  10     2084.61     2600.23    322.48 o 
   2   1  10      843.62      820.99    127.04 o 
   3   1  10     1576.64     2045.67    171.58 o 
   4   1  10    10336.15     9548.72    301.76 o 
   5   1  10      251.94      128.84    123.43 o 
   6   1  10    17433.26    16543.97    527.71 o 
   7   1  10       83.49        7.22    186.70 o 
   8   1  10     1754.63     2276.02    308.95 o 
   9   1  10        2.45      137.39    217.00 o 
  10   1  10      994.49     1153.83    374.74 o 
  11   1  10      237.62      356.73    266.13 o 
  12   1  10      279.56     -324.15    247.91 o 
 -11   2  10      209.01      178.45    397.68 o 
 -10   2  10     1361.98     1588.20    319.06 o 
  -9   2  10       91.32       93.10    515.58 o 
  -8   2  10       97.99       55.33    217.49 o 
  -7   2  10     1637.34     1481.41    271.85 o 
  -6   2  10       37.88      159.57    178.55 o 
  -5   2  10     1091.27     1402.04    250.88 o 
  -4   2  10      109.03      158.59     91.67 o 
  -3   2  10     8480.95     8331.54    220.78 o 
  -2   2  10     1286.54     1627.56    136.33 o 
  -1   2  10      645.72      853.09    269.27 o 
   0   2  10    10529.83     8814.98    298.40 o 
   1   2  10        0.24      -44.99     90.52 o 
   2   2  10     1355.44     1382.81    150.93 o 
   3   2  10     2919.79     2815.58    249.67 o 
   4   2  10     9211.97     8763.07    586.15 o 
   5   2  10       16.27      -86.69    118.77 o 
   6   2  10     1937.21     2209.17    196.91 o 
   7   2  10      295.65      254.97    207.06 o 
   8   2  10       39.17       10.89    218.50 o 
   9   2  10      962.40     1095.44    274.73 o 
  10   2  10       66.47      130.37    231.93 o 
  11   2  10       96.45       60.40    236.38 o 
  12   2  10      306.16      115.09    287.88 o 
 -11   3  10       34.63     -290.61    317.38 o 
 -10   3  10       42.23      -77.56    238.24 o 
  -9   3  10     2042.05     2542.99    469.70 o 
  -8   3  10        9.83       64.25    214.91 o 
  -7   3  10     1375.99     1717.73    287.44 o 
  -6   3  10     1521.97     2310.44    305.77 o 
  -5   3  10     4536.54     4915.55    598.44 o 
  -4   3  10      285.65      631.72    118.32 o 
  -3   3  10      357.66      759.00    134.12 o 
  -2   3  10       35.85      -15.48     88.60 o 
  -1   3  10    16748.11    17694.16   1115.77 o 
   0   3  10     1605.72     1906.51    156.97 o 
   1   3  10    24788.95    26238.95    857.53 o 
   2   3  10      699.49      521.03    130.92 o 
   3   3  10      938.95     1374.95    152.47 o 
   4   3  10     3390.84     3211.32    236.61 o 
   5   3  10       53.53      -68.64    114.78 o 
   6   3  10      706.34      924.64    155.15 o 
   7   3  10      189.06      193.86    179.63 o 
   8   3  10      283.73       -7.31    198.08 o 
   9   3  10     1161.27     1068.70    358.17 o 
  10   3  10     4066.51     4892.96    438.89 o 
  11   3  10       35.51       28.07    228.83 o 
  12   3  10      678.77      619.60    294.10 o 
  13   3  10       22.90     -389.62    275.44 o 
 -11   4  10     1187.76      916.45    512.40 o 
 -10   4  10      246.89      875.67    418.08 o 
  -9   4  10      373.00      412.78    411.70 o 
  -8   4  10      625.06      341.00    289.98 o 
  -7   4  10      722.80      879.34    265.24 o 
  -6   4  10       61.32      -62.36    182.03 o 
  -5   4  10       69.39       -3.15    182.75 o 
  -4   4  10    10202.52     9177.08    554.94 o 
  -3   4  10        2.41      -61.74    109.58 o 
  -2   4  10     2811.59     2393.22    234.46 o 
  -1   4  10     4996.21     5785.90    215.95 o 
   0   4  10     1393.32     1755.90    157.00 o 
   1   4  10     2374.43     3535.96    176.46 o 
   2   4  10        1.27       56.60    101.73 o 
   3   4  10     1992.96     2479.53    167.20 o 
   4   4  10     5878.83     5354.65    359.63 o 
   5   4  10       32.42       18.81    125.50 o 
   6   4  10     2471.18     2842.29    213.17 o 
   7   4  10       39.10      -97.59    124.34 o 
   8   4  10      940.99     1155.03    266.98 o 
   9   4  10      129.76     -107.47    217.91 o 
  10   4  10     3686.13     4235.64    364.37 o 
  11   4  10       62.55      401.92    276.86 o 
  12   4  10     1127.77     1067.22    326.11 o 
  13   4  10      187.03      294.44    395.13 o 
 -10   5  10      898.85     1390.61    462.69 o 
  -9   5  10      101.40     -117.27    289.34 o 
  -8   5  10      444.82     1065.13    282.55 o 
  -7   5  10      184.02      322.57    228.01 o 
  -6   5  10     2175.66     3022.34    614.37 o 
  -5   5  10     5174.56     4785.19    499.01 o 
  -4   5  10      501.40      612.54    146.03 o 
  -3   5  10      780.64      942.90    162.91 o 
  -2   5  10      478.60      513.16    135.59 o 
  -1   5  10     1578.51     2082.29    176.17 o 
   0   5  10      684.56      768.65    137.31 o 
   1   5  10      757.79      839.86    133.42 o 
   2   5  10     7786.32     7088.30    253.53 o 
   3   5  10     2489.44     2968.53    178.80 o 
   4   5  10    18152.53    15723.99    788.69 o 
   5   5  10      848.12     1246.88    169.31 o 
   6   5  10    11971.06    11119.36    678.18 o 
   7   5  10        9.00     1433.22    192.78 o 
   8   5  10     2171.83     2374.63    225.81 o 
   9   5  10       56.91       40.74    198.19 o 
  10   5  10      278.14      430.80    231.30 o 
  11   5  10      118.08      -67.55    332.68 o 
  12   5  10      107.78      364.54    384.94 o 
  13   5  10       31.91     -670.45    360.72 o 
 -10   6  10       17.25      -89.22    406.60 o 
  -9   6  10      258.66      175.90    381.11 o 
  -8   6  10       37.03      358.96    242.81 o 
  -7   6  10       45.56      304.63    300.81 o 
  -6   6  10      631.26      427.39    284.88 o 
  -5   6  10      364.63      173.22    370.28 o 
  -4   6  10     6179.63     6151.69    443.82 o 
  -3   6  10    11690.58    11405.67    636.10 o 
  -2   6  10     5641.48     5702.34    368.25 o 
  -1   6  10     2897.93     3212.01    206.39 o 
   0   6  10    10993.40    10535.99    599.95 o 
   1   6  10     2147.57     2277.35    169.27 o 
   2   6  10     3612.05     3240.98    177.77 o 
   3   6  10      120.55      -57.96     96.53 o 
   4   6  10      155.74      126.85    114.49 o 
   5   6  10        1.72     -122.64    139.04 o 
   6   6  10      811.79     1054.95    162.31 o 
   7   6  10      124.04      134.51    147.97 o 
   8   6  10       25.50      -33.79    162.23 o 
   9   6  10       12.80       21.93    181.00 o 
  10   6  10     2630.94     3622.48    569.76 o 
  11   6  10      170.83      355.62    332.68 o 
  12   6  10      938.91     1219.81    437.20 o 
  13   6  10      135.55      244.73    411.70 o 
  -9   7  10     2626.80     3617.38    604.17 o 
  -8   7  10      237.16      363.27    374.74 o 
  -7   7  10     1822.52     1916.76    322.21 o 
  -6   7  10     2633.99     3466.84    369.62 o 
  -5   7  10        5.87     -102.46    194.53 o 
  -4   7  10      436.67      474.67    193.36 o 
  -3   7  10       50.06       42.37    122.94 o 
  -2   7  10      341.71      172.98    137.61 o 
  -1   7  10     2446.21     2699.31    202.48 o 
   0   7  10     1021.75     1252.98    279.71 o 
   1   7  10     1995.03     2590.38    181.65 o 
   2   7  10        6.24      -67.75    101.76 o 
   3   7  10       98.07     -122.12     98.14 o 
   4   7  10      123.16      155.60    150.92 o 
   5   7  10       26.43       -3.82    170.54 o 
   6   7  10    12995.03    12136.07    449.61 o 
   7   7  10      162.65      194.21    179.48 o 
   8   7  10     1239.18     1380.94    322.48 o 
   9   7  10      549.24      367.65    261.93 o 
  10   7  10     3019.30     3119.00    539.17 o 
  11   7  10       26.91     -442.29    234.53 o 
  12   7  10       24.37     -181.00    282.97 o 
  13   7  10       14.40     -216.69    349.25 o 
  -8   8  10       71.21     -388.76    376.01 o 
  -7   8  10       88.23      151.68    367.09 o 
  -6   8  10      236.33      219.89    215.11 o 
  -5   8  10       98.71       27.99    228.16 o 
  -4   8  10       34.60     -134.34    140.81 o 
  -3   8  10     3905.38     3856.30    248.54 o 
  -2   8  10     2495.24     2739.72    219.14 o 
  -1   8  10     4764.44     4697.84    234.14 o 
   0   8  10     6001.20     6435.71    392.70 o 
   1   8  10     1609.14     1677.99    174.15 o 
   2   8  10     2319.60     3198.89    453.13 o 
   3   8  10     3157.39     3312.31    273.05 o 
   4   8  10     4353.66     5064.81    329.75 o 
   5   8  10      107.69      -73.89    162.13 o 
   6   8  10      761.03      801.30    296.35 o 
   7   8  10        2.48      -43.45    168.28 o 
   8   8  10     2219.36     2481.60    304.39 o 
   9   8  10      275.03      -17.84    230.71 o 
  10   8  10      136.26      -49.12    266.40 o 
  11   8  10      162.89     -205.21    322.48 o 
  12   8  10       32.42     -506.02    288.06 o 
  13   8  10       48.48     -497.10    325.03 o 
  -8   9  10      338.16     -146.58    376.01 o 
  -7   9  10      875.90      848.90    392.58 o 
  -6   9  10      149.04      -86.78    226.87 o 
  -5   9  10     3217.55     4023.26    388.56 o 
  -4   9  10      399.96      572.13    261.33 o 
  -3   9  10     1852.38     2106.05    238.33 o 
  -2   9  10       40.40      -46.87    132.94 o 
  -1   9  10        1.76     -300.54    161.78 o 
   0   9  10     1033.67     1093.74    231.60 o 
   1   9  10       83.53       82.20    222.42 o 
   2   9  10     7321.14     6724.54    366.37 o 
   3   9  10        8.38      218.18    178.52 o 
   4   9  10     8444.11     8912.93    477.98 o 
   5   9  10       50.95       18.92    296.35 o 
   6   9  10       86.08      535.96    218.62 o 
   7   9  10     1481.73     1687.44    260.91 o 
   8   9  10     1287.33     1727.58    279.33 o 
   9   9  10       59.50     -277.03    176.50 o 
  10   9  10     1081.50     1278.77    341.60 o 
  11   9  10        9.80     -221.78    339.05 o 
  -7  10  10      136.99      735.46    412.98 o 
  -6  10  10        3.34      254.92    382.39 o 
  -5  10  10       68.86     -176.37    204.64 o 
  -4  10  10      568.74      161.13    213.93 o 
  -3  10  10      489.46      826.24    250.07 o 
  -2  10  10     7323.67     7276.18    396.15 o 
  -1  10  10      686.04      564.26    279.78 o 
   0  10  10      604.84      747.34    225.74 o 
   1  10  10     3502.71     3491.05    495.19 o 
   2  10  10     2469.29     2541.30    305.37 o 
   3  10  10        3.61      -54.18    313.56 o 
   4  10  10     3385.65     3708.17    355.25 o 
   5  10  10       16.59     -188.06    193.10 o 
   6  10  10     2332.84     2739.55    317.70 o 
   7  10  10      440.73      600.82    224.33 o 
   8  10  10      747.35     1032.16    269.42 o 
   9  10  10       76.60       49.89    187.43 o 
  10  10  10     2485.70     3208.24    363.34 o 
  11  10  10       17.51      213.80    238.14 o 
  12  10  10     1004.07     1324.33    443.57 o 
  13  10  10       31.78     -732.91    386.21 o 
  -4  11  10      206.69       87.93    224.37 o 
  -3  11  10      328.09      112.93    209.72 o 
  -2  11  10       12.91     -245.54    288.70 o 
  -1  11  10      151.73      265.19    224.89 o 
   0  11  10      257.88      561.32    239.28 o 
   1  11  10      257.70      216.89    195.04 o 
   2  11  10      703.80      707.36    257.29 o 
   3  11  10       27.38       75.74    188.24 o 
   4  11  10     5151.62     5018.74    346.50 o 
   5  11  10      629.20      350.78    215.09 o 
   6  11  10     3867.53     4017.97    355.51 o 
   7  11  10      102.11      121.29    202.74 o 
   8  11  10     3336.66     3928.63    391.62 o 
   9  11  10        6.55     -377.38    188.69 o 
  10  11  10      164.31      222.50    232.29 o 
  11  11  10      168.70      192.45    236.53 o 
  12  11  10     1334.31     1143.84    308.70 o 
  13  11  10       12.76     -746.93    393.86 o 
  -4  12  10      710.28      464.03    246.86 o 
  -3  12  10     1897.30     2093.53    318.71 o 
  -2  12  10       89.41     -176.76    200.41 o 
  -1  12  10     3892.85     3639.34    317.19 o 
   0  12  10     3754.74     4393.52    395.78 o 
   1  12  10       68.59      277.87    251.74 o 
   2  12  10     5408.98     5229.40    372.38 o 
   3  12  10      281.36       55.27    231.34 o 
   4  12  10      180.43     -185.64    215.41 o 
   5  12  10      479.08      457.90    241.55 o 
   6  12  10       82.95      397.72    220.85 o 
   7  12  10        8.54     -444.36    223.70 o 
   8  12  10       46.74     -167.23    192.78 o 
   9  12  10      417.34      282.71    234.57 o 
  10  12  10      542.21      541.96    252.62 o 
  11  12  10       20.69     -172.22    250.46 o 
  12  12  10      657.46      644.50    282.28 o 
  -4  13  10      895.63     1031.17    410.43 o 
  -3  13  10     1155.07     1181.64    284.76 o 
  -2  13  10       72.18     -393.53    196.77 o 
  -1  13  10      180.77     -107.49    199.29 o 
   0  13  10     1350.47     1623.55    297.34 o 
   1  13  10     1001.76     1118.44    274.74 o 
   2  13  10      717.65      607.80    235.11 o 
   3  13  10      615.15      462.52    265.76 o 
   4  13  10      149.66       50.33    188.04 o 
   5  13  10      158.53      -66.59    201.24 o 
   6  13  10     1872.49     2365.77    557.65 o 
   7  13  10      978.74      767.34    477.98 o 
   8  13  10      665.49      924.90    330.76 o 
   9  13  10       65.96     -297.81    215.27 o 
  10  13  10      161.43      199.80    293.80 o 
  11  13  10       32.46     -320.02    252.38 o 
  12  13  10      229.03     -293.43    345.42 o 
  -3  14  10      406.80      518.78    260.74 o 
  -2  14  10     1223.97      873.19    936.85 o 
  -1  14  10      418.34      761.11    363.27 o 
   0  14  10        7.13        6.63    244.73 o 
   1  14  10      788.03      594.74    262.75 o 
   2  14  10      178.88      386.14    257.88 o 
   3  14  10      741.34      750.83    273.02 o 
   4  14  10       71.13     -253.37    288.70 o 
   5  14  10       19.81     -254.67    213.12 o 
   6  14  10      334.15      -34.27    204.80 o 
   7  14  10      134.47      -34.68    216.54 o 
   8  14  10     1866.14     1994.76    344.05 o 
   9  14  10       15.78     -329.46    256.20 o 
  10  14  10      449.60      509.08    271.07 o 
  11  14  10        7.02       47.01    266.19 o 
  -2  15  10      338.73       10.10    254.43 o 
  -1  15  10       62.42     -128.93    504.75 o 
   0  15  10       46.03      257.65    272.85 o 
   1  15  10      153.30     -273.32    231.30 o 
   2  15  10      214.65      -29.20    232.45 o 
   3  15  10      135.53     -173.17    204.96 o 
   4  15  10     5349.15     4808.26    435.11 o 
   5  15  10      400.46      409.58    248.00 o 
   6  15  10       55.77      -42.00    193.66 o 
   7  15  10       95.49      233.49    236.79 o 
   8  15  10      317.52       38.79    240.96 o 
   9  15  10       18.27      199.03    253.01 o 
  10  15  10      119.96     -179.59    264.93 o 
  11  15  10        6.66     -443.57    411.70 o 
  -1  16  10      388.35      177.03    270.83 o 
   0  16  10      281.63      130.71    247.53 o 
   1  16  10       62.64      -13.55    230.22 o 
   2  16  10      790.58      770.45    418.71 o 
   3  16  10       19.51      154.91    263.17 o 
   4  16  10      332.01      -24.04    220.27 o 
   5  16  10      242.58     -126.78    236.29 o 
   6  16  10        9.26       -4.73    234.85 o 
   7  16  10       59.36      182.14    356.89 o 
   8  16  10      802.47      459.94    281.05 o 
   9  16  10      122.72      117.36    240.04 o 
  10  16  10      679.22      336.79    294.13 o 
   1  17  10      814.11      667.91    315.44 o 
   2  17  10       66.68      -93.48    490.09 o 
   3  17  10      176.83      101.70    228.28 o 
   4  17  10     1884.25     2408.77    392.61 o 
   5  17  10       63.74      175.69    436.56 o 
   6  17  10      300.43      261.43    349.88 o 
   7  17  10      134.59     -179.07    330.76 o 
   8  17  10     2108.19     1977.55    818.94 o 
   5  18  10       30.73     -160.85    442.29 o 
  -8 -15  11       81.07      219.24    384.94 o 
  -7 -15  11      656.61     -122.36    336.50 o 
  -6 -15  11        5.87      117.27    347.97 o 
  -5 -15  11      210.80      -56.08    326.30 o 
  -2 -15  11       27.11      278.52    259.39 o 
  -1 -15  11      180.72       17.84    300.81 o 
  -9 -14  11      128.28     -234.53    318.66 o 
  -8 -14  11      375.43      599.07    369.64 o 
  -7 -14  11        4.05     -160.60    326.30 o 
  -6 -14  11      380.68      787.72    335.23 o 
  -5 -14  11      860.04      690.76    260.46 o 
  -3 -14  11       59.22     -522.60    261.30 o 
  -2 -14  11      106.72      188.05    236.06 o 
  -1 -14  11     1506.64     1235.70    547.45 o 
   0 -14  11      140.02     -518.66    340.32 o 
   1 -14  11      255.78      674.71    284.91 o 
 -10 -13  11       56.84     -260.02    282.97 o 
  -9 -13  11       17.09      128.74    302.09 o 
  -8 -13  11       31.17       22.88    298.26 o 
  -7 -13  11      631.48      806.74    277.57 o 
  -6 -13  11       46.82       56.86    214.30 o 
  -5 -13  11     7763.70     7644.33    431.18 o 
  -4 -13  11      512.00      561.07    267.03 o 
  -3 -13  11      728.44      271.49    293.16 o 
  -2 -13  11     1778.56     1583.82    307.86 o 
  -1 -13  11      405.46      151.76    234.32 o 
   0 -13  11     1232.62     1585.11    324.89 o 
   1 -13  11      897.01      693.54    307.17 o 
   2 -13  11      418.62      -11.80    254.77 o 
 -11 -12  11      872.52      653.68    383.66 o 
 -10 -12  11        1.77     -309.15    200.55 o 
  -9 -12  11      330.60        3.03    200.87 o 
  -8 -12  11     1955.36     2421.57    335.53 o 
  -7 -12  11     1579.56     1906.81    304.13 o 
  -6 -12  11     3219.75     3596.37    348.52 o 
  -5 -12  11     1846.04     1739.23    279.12 o 
  -4 -12  11      149.72       45.87    206.49 o 
  -3 -12  11       82.38      278.28    206.66 o 
  -2 -12  11     1312.94     1592.37    270.21 o 
  -1 -12  11      154.09      107.63    225.55 o 
   0 -12  11        5.34       -1.33    309.73 o 
   1 -12  11     1014.78      941.89    298.04 o 
   2 -12  11      137.81       54.75    233.46 o 
   3 -12  11     1842.48     1201.54    333.02 o 
   4 -12  11       29.08     -152.61    273.02 o 
 -11 -11  11     1242.93     1157.87    307.54 o 
 -10 -11  11      401.06      534.87    245.13 o 
  -9 -11  11     1389.07     1330.25    291.63 o 
  -8 -11  11       61.94       49.03    410.43 o 
  -7 -11  11     1654.91     1529.34    273.92 o 
  -6 -11  11      702.95      356.06    223.94 o 
  -5 -11  11      926.09      551.29    234.41 o 
  -4 -11  11      222.42       53.49    184.19 o 
  -3 -11  11      746.89      921.54    228.91 o 
  -2 -11  11      193.73      -72.53    147.10 o 
  -1 -11  11     3457.14     3759.80    489.45 o 
   0 -11  11     3632.21     3861.01    360.84 o 
   1 -11  11     2376.12     3406.76    986.56 o 
   2 -11  11     3570.07     4380.41    629.03 o 
   3 -11  11      143.32     -126.70    249.16 o 
   4 -11  11     2177.70     2688.26    410.48 o 
   5 -11  11      176.10       73.29    285.71 o 
 -12 -10  11       81.75       62.94    278.74 o 
 -11 -10  11     2057.15     2315.20    342.79 o 
 -10 -10  11      448.28        5.58    218.66 o 
  -9 -10  11      777.43     1092.23    264.48 o 
  -8 -10  11      201.07      356.95    269.58 o
[truncated: 228,852 more chars]
